# Supplementary material for: Small spaces, big impacts: contributions of micro-environmental variation to population persistence under climate change
Source: AoB Plants. 2020 Feb 18;12(2):plaa005. doi: 10.1093/aobpla/plaa005 (PMC7082537; doi:10.1093/aobpla/plaa005)
Supplement: plaa005_suppl_Supplementary_SI_Table_S1 [file plaa005_suppl_supplementary_si_table_s1.xls]

## Sheet: 1
Measurement Time	Block_9_Volumetric_water_content	Block_9_Temperature (degrees C)	Block_7_Volumetric_water_content	Block_7_Temperature (degrees C)	Block_3_Volumetric_water_content	Block_3_Temperature (degrees C)	Block_11_Volumetric_water_content	Block_11_Temperature (degrees C)	Block_13_Volumetric_water_content	Block_13_Temperature (degrees C)
2016-05-01	0.275	0.3	0.195	0.6	0.074	0.6	0.204	0.6	NA	NA
2016-05-01 00:15:00	0.274	0.3	0.195	0.6	0.074	0.6	0.204	0.6	NA	NA
2016-05-01 00:30:00	0.274	0.3	0.195	0.6	0.074	0.6	0.204	0.6	NA	NA
2016-05-01 00:45:00	0.274	0.3	0.195	0.6	0.074	0.6	0.204	0.6	NA	NA
2016-05-01 01:00:00	0.274	0.3	0.195	0.6	0.074	0.6	0.204	0.6	NA	NA
2016-05-01 01:15:00	0.274	0.3	0.195	0.6	0.074	0.6	0.204	0.6	NA	NA
2016-05-01 01:30:00	0.274	0.3	0.195	0.6	0.074	0.6	0.204	0.6	NA	NA
2016-05-01 01:45:00	0.274	0.3	0.195	0.6	0.074	0.6	0.204	0.6	NA	NA
2016-05-01 02:00:00	0.274	0.3	0.195	0.6	0.074	0.6	0.204	0.6	NA	NA
2016-05-01 02:15:00	0.274	0.3	0.195	0.6	0.074	0.6	0.204	0.6	NA	NA
2016-05-01 02:30:00	0.274	0.3	0.195	0.6	0.074	0.6	0.204	0.6	NA	NA
2016-05-01 02:45:00	0.274	0.3	0.195	0.6	0.074	0.6	0.204	0.6	NA	NA
2016-05-01 03:00:00	0.274	0.3	0.195	0.6	0.074	0.6	0.204	0.6	NA	NA
2016-05-01 03:15:00	0.274	0.3	0.195	0.6	0.074	0.6	0.204	0.6	NA	NA
2016-05-01 03:30:00	0.274	0.3	0.195	0.6	0.074	0.6	0.204	0.6	NA	NA
2016-05-01 03:45:00	0.274	0.3	0.195	0.6	0.074	0.6	0.204	0.6	NA	NA
2016-05-01 04:00:00	0.274	0.3	0.195	0.6	0.074	0.6	0.204	0.6	NA	NA
2016-05-01 04:15:00	0.274	0.3	0.195	0.6	0.074	0.6	0.204	0.6	NA	NA
2016-05-01 04:30:00	0.274	0.3	0.195	0.6	0.074	0.6	0.204	0.6	NA	NA
2016-05-01 04:45:00	0.274	0.3	0.195	0.6	0.074	0.6	0.204	0.6	NA	NA
2016-05-01 05:00:00	0.274	0.3	0.195	0.6	0.074	0.6	0.204	0.6	NA	NA
2016-05-01 05:15:00	0.274	0.3	0.195	0.6	0.074	0.6	0.204	0.6	NA	NA
2016-05-01 05:30:00	0.274	0.3	0.195	0.6	0.074	0.6	0.204	0.6	NA	NA
2016-05-01 05:45:00	0.274	0.3	0.195	0.6	0.074	0.6	0.204	0.6	NA	NA
2016-05-01 06:00:00	0.274	0.3	0.195	0.6	0.074	0.6	0.204	0.6	NA	NA
2016-05-01 06:15:00	0.274	0.3	0.195	0.6	0.074	0.6	0.204	0.6	NA	NA
2016-05-01 06:30:00	0.274	0.3	0.195	0.6	0.074	0.6	0.204	0.6	NA	NA
2016-05-01 06:45:00	0.274	0.3	0.195	0.6	0.074	0.6	0.204	0.6	NA	NA
2016-05-01 07:00:00	0.274	0.3	0.195	0.6	0.074	0.6	0.204	0.6	NA	NA
2016-05-01 07:15:00	0.274	0.3	0.195	0.6	0.074	0.6	0.203	0.6	NA	NA
2016-05-01 07:30:00	0.274	0.3	0.195	0.6	0.074	0.6	0.203	0.6	NA	NA
2016-05-01 07:45:00	0.274	0.3	0.195	0.6	0.074	0.6	0.203	0.6	NA	NA
2016-05-01 08:00:00	0.274	0.3	0.195	0.6	0.074	0.6	0.203	0.6	NA	NA
2016-05-01 08:15:00	0.274	0.3	0.195	0.6	0.074	0.6	0.203	0.6	NA	NA
2016-05-01 08:30:00	0.274	0.3	0.195	0.6	0.074	0.6	0.203	0.6	NA	NA
2016-05-01 08:45:00	0.274	0.3	0.195	0.6	0.074	0.6	0.203	0.6	NA	NA
2016-05-01 09:00:00	0.274	0.3	0.195	0.6	0.074	0.6	0.203	0.6	NA	NA
2016-05-01 09:15:00	0.274	0.3	0.195	0.6	0.074	0.6	0.203	0.6	NA	NA
2016-05-01 09:30:00	0.274	0.3	0.195	0.6	0.074	0.6	0.203	0.6	NA	NA
2016-05-01 09:45:00	0.274	0.3	0.195	0.6	0.074	0.6	0.203	0.6	NA	NA
2016-05-01 10:00:00	0.274	0.3	0.195	0.6	0.074	0.6	0.203	0.6	NA	NA
2016-05-01 10:15:00	0.274	0.3	0.195	0.6	0.074	0.6	0.203	0.6	NA	NA
2016-05-01 10:30:00	0.274	0.3	0.195	0.6	0.074	0.6	0.203	0.6	NA	NA
2016-05-01 10:45:00	0.274	0.3	0.195	0.6	0.074	0.6	0.203	0.6	NA	NA
2016-05-01 11:00:00	0.274	0.3	0.195	0.6	0.074	0.6	0.203	0.6	NA	NA
2016-05-01 11:15:00	0.274	0.3	0.195	0.6	0.074	0.6	0.203	0.6	NA	NA
2016-05-01 11:30:00	0.274	0.3	0.195	0.6	0.074	0.6	0.203	0.6	NA	NA
2016-05-01 11:45:00	0.274	0.3	0.195	0.6	0.074	0.6	0.203	0.6	NA	NA
2016-05-01 12:00:00	0.274	0.3	0.195	0.6	0.074	0.6	0.203	0.6	NA	NA
2016-05-01 12:15:00	0.274	0.3	0.195	0.6	0.074	0.6	0.203	0.6	NA	NA
2016-05-01 12:30:00	0.274	0.3	0.195	0.6	0.074	0.6	0.203	0.6	NA	NA
2016-05-01 12:45:00	0.274	0.3	0.195	0.6	0.074	0.6	0.203	0.6	NA	NA
2016-05-01 13:00:00	0.274	0.3	0.195	0.6	0.074	0.6	0.203	0.6	NA	NA
2016-05-01 13:15:00	0.274	0.3	0.195	0.6	0.074	0.6	0.203	0.6	NA	NA
2016-05-01 13:30:00	0.274	0.3	0.195	0.6	0.074	0.6	0.203	0.6	NA	NA
2016-05-01 13:45:00	0.274	0.3	0.195	0.6	0.074	0.6	0.203	0.6	NA	NA
2016-05-01 14:00:00	0.274	0.3	0.195	0.6	0.074	0.6	0.203	0.6	NA	NA
2016-05-01 14:15:00	0.274	0.3	0.195	0.6	0.074	0.6	0.203	0.6	NA	NA
2016-05-01 14:30:00	0.274	0.3	0.195	0.6	0.074	0.6	0.203	0.6	NA	NA
2016-05-01 14:45:00	0.274	0.3	0.195	0.6	0.074	0.6	0.203	0.6	NA	NA
2016-05-01 15:00:00	0.274	0.3	0.195	0.6	0.074	0.6	0.203	0.6	NA	NA
2016-05-01 15:15:00	0.274	0.3	0.195	0.6	0.074	0.6	0.203	0.6	NA	NA
2016-05-01 15:30:00	0.274	0.3	0.195	0.6	0.074	0.6	0.203	0.6	NA	NA
2016-05-01 15:45:00	0.274	0.3	0.195	0.6	0.074	0.6	0.203	0.6	NA	NA
2016-05-01 16:00:00	0.274	0.3	0.195	0.6	0.074	0.6	0.203	0.6	NA	NA
2016-05-01 16:15:00	0.274	0.3	0.195	0.6	0.074	0.6	0.203	0.6	NA	NA
2016-05-01 16:30:00	0.274	0.3	0.195	0.6	0.074	0.6	0.203	0.6	NA	NA
2016-05-01 16:45:00	0.274	0.3	0.195	0.6	0.074	0.6	0.203	0.6	NA	NA
2016-05-01 17:00:00	0.274	0.3	0.195	0.6	0.074	0.6	0.203	0.6	NA	NA
2016-05-01 17:15:00	0.274	0.3	0.195	0.6	0.073	0.6	0.203	0.6	NA	NA
2016-05-01 17:30:00	0.274	0.3	0.195	0.6	0.073	0.6	0.203	0.6	NA	NA
2016-05-01 17:45:00	0.274	0.3	0.195	0.6	0.073	0.6	0.203	0.6	NA	NA
2016-05-01 18:00:00	0.274	0.3	0.195	0.6	0.073	0.6	0.203	0.6	NA	NA
2016-05-01 18:15:00	0.274	0.3	0.195	0.6	0.073	0.6	0.203	0.6	NA	NA
2016-05-01 18:30:00	0.274	0.3	0.195	0.6	0.073	0.6	0.203	0.6	NA	NA
2016-05-01 18:45:00	0.274	0.3	0.195	0.6	0.073	0.6	0.203	0.6	NA	NA
2016-05-01 19:00:00	0.274	0.3	0.195	0.6	0.073	0.6	0.203	0.6	NA	NA
2016-05-01 19:15:00	0.274	0.3	0.195	0.6	0.073	0.6	0.203	0.6	NA	NA
2016-05-01 19:30:00	0.274	0.3	0.195	0.6	0.073	0.6	0.203	0.6	NA	NA
2016-05-01 19:45:00	0.274	0.3	0.195	0.6	0.073	0.6	0.203	0.6	NA	NA
2016-05-01 20:00:00	0.274	0.3	0.195	0.6	0.073	0.6	0.202	0.6	NA	NA
2016-05-01 20:15:00	0.274	0.3	0.195	0.6	0.073	0.6	0.202	0.6	NA	NA
2016-05-01 20:30:00	0.274	0.3	0.195	0.6	0.073	0.6	0.202	0.6	NA	NA
2016-05-01 20:45:00	0.274	0.3	0.195	0.6	0.073	0.6	0.202	0.6	NA	NA
2016-05-01 21:00:00	0.274	0.3	0.194	0.6	0.073	0.6	0.202	0.6	NA	NA
2016-05-01 21:15:00	0.274	0.3	0.194	0.6	0.073	0.6	0.202	0.6	NA	NA
2016-05-01 21:30:00	0.274	0.3	0.194	0.6	0.073	0.6	0.202	0.6	NA	NA
2016-05-01 21:45:00	0.274	0.3	0.194	0.6	0.073	0.6	0.202	0.6	NA	NA
2016-05-01 22:00:00	0.274	0.3	0.194	0.6	0.073	0.6	0.202	0.6	NA	NA
2016-05-01 22:15:00	0.274	0.3	0.194	0.6	0.073	0.6	0.202	0.6	NA	NA
2016-05-01 22:30:00	0.274	0.3	0.194	0.6	0.073	0.6	0.202	0.6	NA	NA
2016-05-01 22:45:00	0.274	0.3	0.194	0.6	0.073	0.6	0.202	0.6	NA	NA
2016-05-01 23:00:00	0.274	0.3	0.194	0.6	0.073	0.6	0.202	0.6	NA	NA
2016-05-01 23:15:00	0.274	0.3	0.194	0.6	0.073	0.6	0.202	0.6	NA	NA
2016-05-01 23:30:00	0.274	0.3	0.194	0.6	0.073	0.6	0.202	0.6	NA	NA
2016-05-01 23:45:00	0.274	0.3	0.194	0.6	0.073	0.6	0.202	0.6	NA	NA
2016-05-02	0.274	0.3	0.194	0.6	0.073	0.6	0.202	0.6	NA	NA
2016-05-02 00:15:00	0.274	0.3	0.194	0.6	0.073	0.6	0.202	0.6	NA	NA
2016-05-02 00:30:00	0.274	0.3	0.194	0.6	0.073	0.6	0.202	0.6	NA	NA
2016-05-02 00:45:00	0.274	0.3	0.194	0.6	0.073	0.6	0.202	0.6	NA	NA
2016-05-02 01:00:00	0.274	0.3	0.194	0.6	0.073	0.6	0.202	0.6	NA	NA
2016-05-02 01:15:00	0.274	0.3	0.194	0.6	0.073	0.6	0.202	0.6	NA	NA
2016-05-02 01:30:00	0.274	0.3	0.194	0.6	0.073	0.6	0.202	0.6	NA	NA
2016-05-02 01:45:00	0.274	0.3	0.194	0.6	0.073	0.6	0.202	0.6	NA	NA
2016-05-02 02:00:00	0.274	0.3	0.194	0.6	0.073	0.6	0.202	0.6	NA	NA
2016-05-02 02:15:00	0.274	0.3	0.194	0.6	0.073	0.6	0.202	0.6	NA	NA
2016-05-02 02:30:00	0.274	0.3	0.194	0.6	0.073	0.6	0.202	0.6	NA	NA
2016-05-02 02:45:00	0.274	0.3	0.194	0.6	0.073	0.6	0.202	0.6	NA	NA
2016-05-02 03:00:00	0.274	0.3	0.194	0.6	0.073	0.6	0.202	0.6	NA	NA
2016-05-02 03:15:00	0.274	0.3	0.194	0.6	0.073	0.6	0.202	0.6	NA	NA
2016-05-02 03:30:00	0.274	0.3	0.194	0.6	0.073	0.6	0.202	0.6	NA	NA
2016-05-02 03:45:00	0.274	0.3	0.194	0.6	0.073	0.6	0.202	0.6	NA	NA
2016-05-02 04:00:00	0.274	0.3	0.194	0.6	0.073	0.6	0.202	0.6	NA	NA
2016-05-02 04:15:00	0.274	0.3	0.194	0.6	0.073	0.6	0.202	0.6	NA	NA
2016-05-02 04:30:00	0.274	0.3	0.194	0.6	0.073	0.6	0.202	0.6	NA	NA
2016-05-02 04:45:00	0.274	0.3	0.194	0.6	0.073	0.6	0.202	0.6	NA	NA
2016-05-02 05:00:00	0.274	0.3	0.194	0.6	0.073	0.6	0.202	0.6	NA	NA
2016-05-02 05:15:00	0.274	0.3	0.194	0.6	0.073	0.6	0.202	0.6	NA	NA
2016-05-02 05:30:00	0.274	0.3	0.194	0.6	0.073	0.6	0.202	0.6	NA	NA
2016-05-02 05:45:00	0.274	0.3	0.194	0.6	0.073	0.6	0.202	0.6	NA	NA
2016-05-02 06:00:00	0.274	0.3	0.194	0.6	0.073	0.6	0.202	0.6	NA	NA
2016-05-02 06:15:00	0.274	0.3	0.194	0.6	0.073	0.6	0.202	0.6	NA	NA
2016-05-02 06:30:00	0.274	0.3	0.194	0.6	0.073	0.6	0.202	0.6	NA	NA
2016-05-02 06:45:00	0.274	0.3	0.194	0.6	0.073	0.6	0.202	0.6	NA	NA
2016-05-02 07:00:00	0.274	0.3	0.194	0.6	0.073	0.6	0.202	0.6	NA	NA
2016-05-02 07:15:00	0.274	0.3	0.194	0.6	0.073	0.6	0.202	0.6	NA	NA
2016-05-02 07:30:00	0.274	0.3	0.194	0.6	0.073	0.6	0.202	0.6	NA	NA
2016-05-02 07:45:00	0.274	0.3	0.194	0.6	0.073	0.6	0.202	0.6	NA	NA
2016-05-02 08:00:00	0.274	0.3	0.194	0.6	0.073	0.6	0.202	0.6	NA	NA
2016-05-02 08:15:00	0.274	0.3	0.194	0.6	0.073	0.6	0.202	0.6	NA	NA
2016-05-02 08:30:00	0.274	0.3	0.194	0.6	0.073	0.6	0.202	0.6	NA	NA
2016-05-02 08:45:00	0.274	0.3	0.194	0.6	0.073	0.6	0.202	0.6	NA	NA
2016-05-02 09:00:00	0.274	0.3	0.194	0.6	0.073	0.6	0.202	0.6	NA	NA
2016-05-02 09:15:00	0.274	0.3	0.194	0.6	0.073	0.6	0.202	0.6	NA	NA
2016-05-02 09:30:00	0.274	0.3	0.194	0.6	0.073	0.6	0.202	0.6	NA	NA
2016-05-02 09:45:00	0.274	0.3	0.194	0.6	0.073	0.6	0.202	0.6	NA	NA
2016-05-02 10:00:00	0.274	0.3	0.194	0.6	0.073	0.5	0.201	0.6	NA	NA
2016-05-02 10:15:00	0.274	0.3	0.194	0.6	0.073	0.5	0.201	0.6	NA	NA
2016-05-02 10:30:00	0.274	0.3	0.194	0.6	0.073	0.5	0.201	0.6	NA	NA
2016-05-02 10:45:00	0.274	0.3	0.194	0.6	0.073	0.5	0.201	0.6	NA	NA
2016-05-02 11:00:00	0.274	0.3	0.194	0.6	0.073	0.5	0.201	0.6	NA	NA
2016-05-02 11:15:00	0.274	0.3	0.194	0.6	0.073	0.5	0.201	0.6	NA	NA
2016-05-02 11:30:00	0.274	0.3	0.194	0.6	0.073	0.5	0.201	0.6	NA	NA
2016-05-02 11:45:00	0.274	0.3	0.194	0.6	0.073	0.5	0.201	0.6	NA	NA
2016-05-02 12:00:00	0.274	0.3	0.194	0.6	0.073	0.5	0.201	0.6	NA	NA
2016-05-02 12:15:00	0.274	0.3	0.194	0.6	0.073	0.5	0.201	0.6	NA	NA
2016-05-02 12:30:00	0.274	0.3	0.194	0.6	0.073	0.5	0.201	0.6	NA	NA
2016-05-02 12:45:00	0.274	0.3	0.194	0.6	0.073	0.5	0.201	0.6	NA	NA
2016-05-02 13:00:00	0.274	0.3	0.194	0.6	0.073	0.5	0.201	0.6	NA	NA
2016-05-02 13:15:00	0.274	0.3	0.194	0.6	0.073	0.5	0.201	0.6	NA	NA
2016-05-02 13:30:00	0.274	0.3	0.194	0.6	0.073	0.5	0.201	0.6	NA	NA
2016-05-02 13:45:00	0.274	0.3	0.194	0.6	0.073	0.5	0.201	0.6	NA	NA
2016-05-02 14:00:00	0.274	0.3	0.194	0.6	0.073	0.5	0.201	0.6	NA	NA
2016-05-02 14:15:00	0.274	0.3	0.194	0.6	0.073	0.5	0.201	0.6	NA	NA
2016-05-02 14:30:00	0.274	0.3	0.194	0.6	0.073	0.5	0.201	0.6	NA	NA
2016-05-02 14:45:00	0.274	0.3	0.194	0.6	0.073	0.5	0.201	0.6	NA	NA
2016-05-02 15:00:00	0.274	0.3	0.194	0.6	0.073	0.5	0.201	0.6	NA	NA
2016-05-02 15:15:00	0.274	0.3	0.194	0.6	0.073	0.5	0.201	0.6	NA	NA
2016-05-02 15:30:00	0.274	0.3	0.194	0.6	0.073	0.5	0.201	0.6	NA	NA
2016-05-02 15:45:00	0.274	0.3	0.194	0.6	0.073	0.5	0.201	0.6	NA	NA
2016-05-02 16:00:00	0.274	0.3	0.194	0.6	0.073	0.5	0.201	0.6	NA	NA
2016-05-02 16:15:00	0.274	0.3	0.194	0.6	0.073	0.5	0.201	0.6	NA	NA
2016-05-02 16:30:00	0.274	0.3	0.194	0.6	0.073	0.5	0.201	0.6	NA	NA
2016-05-02 16:45:00	0.274	0.3	0.194	0.6	0.073	0.5	0.201	0.6	NA	NA
2016-05-02 17:00:00	0.274	0.3	0.194	0.6	0.073	0.5	0.201	0.6	NA	NA
2016-05-02 17:15:00	0.274	0.3	0.194	0.6	0.073	0.5	0.201	0.6	NA	NA
2016-05-02 17:30:00	0.274	0.3	0.194	0.6	0.073	0.5	0.201	0.6	NA	NA
2016-05-02 17:45:00	0.274	0.3	0.194	0.6	0.073	0.5	0.201	0.6	NA	NA
2016-05-02 18:00:00	0.274	0.3	0.194	0.6	0.074	0.5	0.201	0.6	NA	NA
2016-05-02 18:15:00	0.274	0.3	0.194	0.6	0.073	0.5	0.201	0.6	NA	NA
2016-05-02 18:30:00	0.274	0.3	0.194	0.6	0.073	0.5	0.201	0.6	NA	NA
2016-05-02 18:45:00	0.274	0.3	0.194	0.6	0.073	0.5	0.201	0.6	NA	NA
2016-05-02 19:00:00	0.274	0.3	0.194	0.6	0.073	0.5	0.201	0.6	NA	NA
2016-05-02 19:15:00	0.274	0.3	0.194	0.6	0.073	0.5	0.201	0.6	NA	NA
2016-05-02 19:30:00	0.274	0.3	0.194	0.6	0.073	0.5	0.201	0.6	NA	NA
2016-05-02 19:45:00	0.274	0.3	0.194	0.6	0.074	0.5	0.201	0.6	NA	NA
2016-05-02 20:00:00	0.274	0.3	0.194	0.6	0.074	0.5	0.201	0.6	NA	NA
2016-05-02 20:15:00	0.274	0.3	0.194	0.6	0.074	0.5	0.201	0.6	NA	NA
2016-05-02 20:30:00	0.274	0.3	0.194	0.6	0.074	0.5	0.201	0.6	NA	NA
2016-05-02 20:45:00	0.274	0.3	0.194	0.6	0.074	0.5	0.201	0.6	NA	NA
2016-05-02 21:00:00	0.274	0.3	0.194	0.6	0.074	0.5	0.201	0.6	NA	NA
2016-05-02 21:15:00	0.274	0.3	0.194	0.6	0.074	0.5	0.201	0.6	NA	NA
2016-05-02 21:30:00	0.274	0.3	0.194	0.6	0.074	0.5	0.201	0.6	NA	NA
2016-05-02 21:45:00	0.274	0.3	0.194	0.6	0.074	0.5	0.201	0.6	NA	NA
2016-05-02 22:00:00	0.274	0.3	0.194	0.6	0.074	0.5	0.201	0.6	NA	NA
2016-05-02 22:15:00	0.274	0.3	0.194	0.6	0.074	0.5	0.201	0.6	NA	NA
2016-05-02 22:30:00	0.274	0.3	0.194	0.6	0.074	0.5	0.201	0.6	NA	NA
2016-05-02 22:45:00	0.274	0.3	0.194	0.6	0.074	0.5	0.201	0.6	NA	NA
2016-05-02 23:00:00	0.274	0.3	0.194	0.6	0.074	0.5	0.201	0.6	NA	NA
2016-05-02 23:15:00	0.274	0.3	0.194	0.6	0.074	0.5	0.201	0.6	NA	NA
2016-05-02 23:30:00	0.274	0.3	0.194	0.6	0.074	0.5	0.201	0.6	NA	NA
2016-05-02 23:45:00	0.274	0.3	0.194	0.6	0.074	0.5	0.201	0.6	NA	NA
2016-05-03	0.274	0.3	0.194	0.6	0.074	0.5	0.201	0.6	NA	NA
2016-05-03 00:15:00	0.274	0.3	0.194	0.6	0.074	0.5	0.201	0.6	NA	NA
2016-05-03 00:30:00	0.274	0.3	0.194	0.6	0.074	0.5	0.201	0.6	NA	NA
2016-05-03 00:45:00	0.274	0.3	0.194	0.6	0.074	0.5	0.201	0.6	NA	NA
2016-05-03 01:00:00	0.274	0.3	0.194	0.6	0.074	0.5	0.201	0.6	NA	NA
2016-05-03 01:15:00	0.274	0.3	0.194	0.6	0.074	0.5	0.201	0.6	NA	NA
2016-05-03 01:30:00	0.274	0.3	0.194	0.6	0.074	0.5	0.201	0.6	NA	NA
2016-05-03 01:45:00	0.274	0.3	0.194	0.6	0.074	0.5	0.201	0.6	NA	NA
2016-05-03 02:00:00	0.274	0.3	0.194	0.6	0.074	0.5	0.201	0.6	NA	NA
2016-05-03 02:15:00	0.274	0.3	0.194	0.6	0.074	0.5	0.201	0.6	NA	NA
2016-05-03 02:30:00	0.274	0.3	0.194	0.6	0.074	0.5	0.2	0.6	NA	NA
2016-05-03 02:45:00	0.274	0.3	0.194	0.6	0.074	0.5	0.2	0.6	NA	NA
2016-05-03 03:00:00	0.274	0.3	0.194	0.6	0.074	0.5	0.2	0.6	NA	NA
2016-05-03 03:15:00	0.274	0.3	0.194	0.6	0.074	0.5	0.2	0.6	NA	NA
2016-05-03 03:30:00	0.274	0.3	0.194	0.6	0.074	0.5	0.2	0.6	NA	NA
2016-05-03 03:45:00	0.274	0.3	0.194	0.6	0.074	0.5	0.201	0.6	NA	NA
2016-05-03 04:00:00	0.274	0.3	0.194	0.6	0.074	0.5	0.2	0.6	NA	NA
2016-05-03 04:15:00	0.274	0.3	0.194	0.6	0.074	0.5	0.2	0.6	NA	NA
2016-05-03 04:30:00	0.274	0.3	0.194	0.6	0.074	0.5	0.2	0.6	NA	NA
2016-05-03 04:45:00	0.274	0.3	0.194	0.6	0.074	0.5	0.2	0.6	NA	NA
2016-05-03 05:00:00	0.274	0.3	0.194	0.6	0.074	0.5	0.2	0.6	NA	NA
2016-05-03 05:15:00	0.274	0.3	0.194	0.6	0.074	0.5	0.2	0.6	NA	NA
2016-05-03 05:30:00	0.274	0.3	0.194	0.6	0.074	0.5	0.2	0.6	NA	NA
2016-05-03 05:45:00	0.274	0.3	0.194	0.6	0.073	0.5	0.2	0.6	NA	NA
2016-05-03 06:00:00	0.274	0.3	0.194	0.6	0.073	0.5	0.2	0.6	NA	NA
2016-05-03 06:15:00	0.274	0.3	0.194	0.6	0.074	0.5	0.2	0.6	NA	NA
2016-05-03 06:30:00	0.274	0.3	0.194	0.6	0.074	0.5	0.2	0.6	NA	NA
2016-05-03 06:45:00	0.274	0.3	0.194	0.6	0.074	0.5	0.2	0.6	NA	NA
2016-05-03 07:00:00	0.274	0.3	0.194	0.6	0.074	0.5	0.2	0.6	NA	NA
2016-05-03 07:15:00	0.274	0.3	0.194	0.6	0.074	0.5	0.2	0.6	NA	NA
2016-05-03 07:30:00	0.274	0.3	0.194	0.6	0.074	0.5	0.2	0.6	NA	NA
2016-05-03 07:45:00	0.274	0.3	0.194	0.6	0.074	0.5	0.2	0.6	NA	NA
2016-05-03 08:00:00	0.274	0.3	0.194	0.6	0.074	0.5	0.2	0.6	NA	NA
2016-05-03 08:15:00	0.274	0.3	0.194	0.6	0.074	0.5	0.2	0.6	NA	NA
2016-05-03 08:30:00	0.274	0.3	0.194	0.6	0.074	0.5	0.2	0.6	NA	NA
2016-05-03 08:45:00	0.274	0.3	0.194	0.6	0.074	0.5	0.2	0.6	NA	NA
2016-05-03 09:00:00	0.274	0.3	0.194	0.6	0.074	0.5	0.2	0.6	NA	NA
2016-05-03 09:15:00	0.274	0.3	0.194	0.6	0.074	0.5	0.199	0.6	NA	NA
2016-05-03 09:30:00	0.274	0.3	0.194	0.6	0.074	0.5	0.199	0.6	NA	NA
2016-05-03 09:45:00	0.274	0.3	0.194	0.6	0.074	0.5	0.199	0.6	NA	NA
2016-05-03 10:00:00	0.274	0.3	0.194	0.6	0.073	0.5	0.199	0.6	NA	NA
2016-05-03 10:15:00	0.274	0.3	0.194	0.6	0.073	0.5	0.199	0.6	NA	NA
2016-05-03 10:30:00	0.274	0.3	0.194	0.6	0.073	0.5	0.199	0.6	NA	NA
2016-05-03 10:45:00	0.274	0.3	0.194	0.6	0.073	0.5	0.199	0.6	NA	NA
2016-05-03 11:00:00	0.274	0.3	0.194	0.6	0.073	0.5	0.199	0.6	NA	NA
2016-05-03 11:15:00	0.274	0.3	0.194	0.6	0.073	0.5	0.199	0.6	NA	NA
2016-05-03 11:30:00	0.274	0.3	0.194	0.6	0.073	0.5	0.199	0.6	NA	NA
2016-05-03 11:45:00	0.274	0.3	0.194	0.6	0.073	0.5	0.199	0.6	NA	NA
2016-05-03 12:00:00	0.274	0.3	0.194	0.6	0.073	0.5	0.199	0.6	NA	NA
2016-05-03 12:15:00	0.274	0.3	0.194	0.6	0.073	0.5	0.199	0.6	NA	NA
2016-05-03 12:30:00	0.274	0.3	0.194	0.6	0.073	0.5	0.199	0.6	NA	NA
2016-05-03 12:45:00	0.274	0.3	0.194	0.6	0.074	0.5	0.199	0.6	NA	NA
2016-05-03 13:00:00	0.274	0.3	0.194	0.6	0.074	0.5	0.199	0.6	NA	NA
2016-05-03 13:15:00	0.274	0.3	0.194	0.6	0.073	0.5	0.199	0.6	NA	NA
2016-05-03 13:30:00	0.274	0.3	0.194	0.6	0.074	0.5	0.199	0.6	NA	NA
2016-05-03 13:45:00	0.274	0.3	0.194	0.6	0.074	0.5	0.199	0.6	NA	NA
2016-05-03 14:00:00	0.274	0.3	0.194	0.6	0.074	0.5	0.199	0.6	NA	NA
2016-05-03 14:15:00	0.274	0.3	0.194	0.6	0.073	0.5	0.199	0.6	NA	NA
2016-05-03 14:30:00	0.274	0.3	0.194	0.6	0.073	0.5	0.199	0.6	NA	NA
2016-05-03 14:45:00	0.274	0.3	0.194	0.6	0.073	0.5	0.199	0.6	NA	NA
2016-05-03 15:00:00	0.274	0.3	0.194	0.6	0.073	0.5	0.199	0.6	NA	NA
2016-05-03 15:15:00	0.274	0.3	0.194	0.6	0.073	0.5	0.199	0.6	NA	NA
2016-05-03 15:30:00	0.274	0.3	0.194	0.6	0.073	0.5	0.199	0.6	NA	NA
2016-05-03 15:45:00	0.274	0.3	0.194	0.6	0.073	0.5	0.199	0.6	NA	NA
2016-05-03 16:00:00	0.274	0.3	0.194	0.6	0.073	0.5	0.199	0.6	NA	NA
2016-05-03 16:15:00	0.274	0.3	0.194	0.6	0.073	0.5	0.199	0.6	NA	NA
2016-05-03 16:30:00	0.274	0.3	0.194	0.6	0.073	0.5	0.199	0.6	NA	NA
2016-05-03 16:45:00	0.274	0.3	0.194	0.6	0.073	0.5	0.199	0.6	NA	NA
2016-05-03 17:00:00	0.274	0.3	0.194	0.6	0.073	0.5	0.199	0.6	NA	NA
2016-05-03 17:15:00	0.274	0.3	0.194	0.6	0.073	0.5	0.199	0.6	NA	NA
2016-05-03 17:30:00	0.274	0.3	0.194	0.6	0.073	0.5	0.199	0.6	NA	NA
2016-05-03 17:45:00	0.274	0.3	0.194	0.6	0.073	0.5	0.199	0.6	NA	NA
2016-05-03 18:00:00	0.274	0.3	0.194	0.6	0.074	0.5	0.199	0.6	NA	NA
2016-05-03 18:15:00	0.274	0.3	0.194	0.6	0.074	0.5	0.199	0.6	NA	NA
2016-05-03 18:30:00	0.274	0.3	0.194	0.6	0.075	0.5	0.199	0.6	NA	NA
2016-05-03 18:45:00	0.274	0.3	0.194	0.6	0.074	0.5	0.199	0.6	NA	NA
2016-05-03 19:00:00	0.274	0.3	0.194	0.6	0.075	0.5	0.199	0.6	NA	NA
2016-05-03 19:15:00	0.274	0.3	0.194	0.6	0.074	0.5	0.199	0.6	NA	NA
2016-05-03 19:30:00	0.274	0.3	0.194	0.6	0.074	0.5	0.199	0.6	NA	NA
2016-05-03 19:45:00	0.274	0.3	0.194	0.6	0.074	0.5	0.199	0.6	NA	NA
2016-05-03 20:00:00	0.274	0.3	0.194	0.6	0.074	0.5	0.199	0.6	NA	NA
2016-05-03 20:15:00	0.274	0.3	0.194	0.6	0.074	0.5	0.199	0.6	NA	NA
2016-05-03 20:30:00	0.274	0.3	0.194	0.6	0.073	0.5	0.199	0.6	NA	NA
2016-05-03 20:45:00	0.274	0.3	0.194	0.6	0.073	0.5	0.199	0.6	NA	NA
2016-05-03 21:00:00	0.274	0.3	0.194	0.6	0.073	0.5	0.199	0.6	NA	NA
2016-05-03 21:15:00	0.274	0.3	0.194	0.6	0.073	0.5	0.199	0.6	NA	NA
2016-05-03 21:30:00	0.274	0.3	0.194	0.6	0.073	0.5	0.199	0.6	NA	NA
2016-05-03 21:45:00	0.274	0.3	0.194	0.6	0.073	0.5	0.199	0.6	NA	NA
2016-05-03 22:00:00	0.273	0.3	0.194	0.6	0.073	0.5	0.199	0.6	NA	NA
2016-05-03 22:15:00	0.273	0.3	0.194	0.6	0.073	0.5	0.199	0.6	NA	NA
2016-05-03 22:30:00	0.273	0.3	0.194	0.6	0.073	0.5	0.199	0.6	NA	NA
2016-05-03 22:45:00	0.274	0.3	0.195	0.6	0.073	0.5	0.199	0.6	NA	NA
2016-05-03 23:00:00	0.273	0.3	0.195	0.6	0.073	0.5	0.199	0.6	NA	NA
2016-05-03 23:15:00	0.273	0.3	0.195	0.6	0.073	0.5	0.199	0.6	NA	NA
2016-05-03 23:30:00	0.273	0.3	0.195	0.6	0.074	0.5	0.199	0.6	NA	NA
2016-05-03 23:45:00	0.273	0.3	0.195	0.6	0.074	0.5	0.199	0.6	NA	NA
2016-05-04	0.273	0.3	0.195	0.6	0.074	0.5	0.199	0.6	NA	NA
2016-05-04 00:15:00	0.273	0.3	0.195	0.6	0.074	0.5	0.199	0.6	NA	NA
2016-05-04 00:30:00	0.273	0.3	0.195	0.6	0.074	0.5	0.199	0.6	NA	NA
2016-05-04 00:45:00	0.273	0.3	0.195	0.6	0.074	0.5	0.199	0.6	NA	NA
2016-05-04 01:00:00	0.273	0.3	0.195	0.6	0.075	0.5	0.199	0.6	NA	NA
2016-05-04 01:15:00	0.273	0.3	0.196	0.6	0.075	0.5	0.199	0.6	NA	NA
2016-05-04 01:30:00	0.273	0.3	0.196	0.6	0.075	0.5	0.199	0.6	NA	NA
2016-05-04 01:45:00	0.273	0.3	0.196	0.6	0.075	0.5	0.199	0.6	NA	NA
2016-05-04 02:00:00	0.273	0.3	0.196	0.6	0.075	0.5	0.199	0.6	NA	NA
2016-05-04 02:15:00	0.273	0.3	0.196	0.6	0.076	0.5	0.199	0.6	NA	NA
2016-05-04 02:30:00	0.273	0.3	0.196	0.6	0.076	0.5	0.199	0.6	NA	NA
2016-05-04 02:45:00	0.273	0.3	0.196	0.6	0.076	0.5	0.199	0.6	NA	NA
2016-05-04 03:00:00	0.273	0.3	0.196	0.6	0.076	0.5	0.199	0.6	NA	NA
2016-05-04 03:15:00	0.273	0.3	0.196	0.6	0.076	0.5	0.199	0.6	NA	NA
2016-05-04 03:30:00	0.273	0.3	0.197	0.6	0.076	0.5	0.199	0.6	NA	NA
2016-05-04 03:45:00	0.273	0.3	0.197	0.6	0.076	0.5	0.2	0.6	NA	NA
2016-05-04 04:00:00	0.274	0.3	0.197	0.6	0.076	0.5	0.201	0.6	NA	NA
2016-05-04 04:15:00	0.273	0.3	0.198	0.6	0.076	0.5	0.201	0.6	NA	NA
2016-05-04 04:30:00	0.274	0.3	0.198	0.6	0.076	0.5	0.201	0.6	NA	NA
2016-05-04 04:45:00	0.274	0.3	0.198	0.6	0.076	0.5	0.202	0.6	NA	NA
2016-05-04 05:00:00	0.274	0.3	0.198	0.6	0.076	0.5	0.202	0.6	NA	NA
2016-05-04 05:15:00	0.274	0.3	0.198	0.6	0.076	0.5	0.203	0.6	NA	NA
2016-05-04 05:30:00	0.274	0.3	0.198	0.6	0.076	0.5	0.203	0.6	NA	NA
2016-05-04 05:45:00	0.274	0.3	0.198	0.6	0.076	0.5	0.204	0.6	NA	NA
2016-05-04 06:00:00	0.274	0.3	0.198	0.6	0.076	0.5	0.205	0.6	NA	NA
2016-05-04 06:15:00	0.274	0.3	0.198	0.6	0.076	0.5	0.206	0.6	NA	NA
2016-05-04 06:30:00	0.274	0.3	0.198	0.6	0.076	0.5	0.206	0.6	NA	NA
2016-05-04 06:45:00	0.274	0.3	0.199	0.6	0.076	0.5	0.207	0.6	NA	NA
2016-05-04 07:00:00	0.274	0.3	0.199	0.6	0.076	0.5	0.207	0.6	NA	NA
2016-05-04 07:15:00	0.274	0.3	0.199	0.6	0.076	0.5	0.208	0.6	NA	NA
2016-05-04 07:30:00	0.274	0.3	0.199	0.6	0.076	0.5	0.208	0.6	NA	NA
2016-05-04 07:45:00	0.274	0.3	0.199	0.6	0.076	0.5	0.209	0.6	NA	NA
2016-05-04 08:00:00	0.274	0.3	0.199	0.6	0.076	0.5	0.209	0.6	NA	NA
2016-05-04 08:15:00	0.274	0.3	0.199	0.6	0.076	0.5	0.21	0.6	NA	NA
2016-05-04 08:30:00	0.274	0.3	0.199	0.6	0.076	0.5	0.21	0.6	NA	NA
2016-05-04 08:45:00	0.274	0.3	0.199	0.6	0.076	0.5	0.21	0.6	NA	NA
2016-05-04 09:00:00	0.274	0.3	0.199	0.6	0.076	0.5	0.211	0.6	NA	NA
2016-05-04 09:15:00	0.274	0.3	0.199	0.6	0.076	0.5	0.211	0.6	NA	NA
2016-05-04 09:30:00	0.274	0.3	0.199	0.6	0.076	0.5	0.211	0.6	NA	NA
2016-05-04 09:45:00	0.274	0.3	0.199	0.6	0.076	0.5	0.212	0.6	NA	NA
2016-05-04 10:00:00	0.274	0.3	0.199	0.6	0.076	0.5	0.213	0.6	NA	NA
2016-05-04 10:15:00	0.274	0.3	0.199	0.6	0.076	0.5	0.213	0.6	NA	NA
2016-05-04 10:30:00	0.274	0.3	0.199	0.6	0.076	0.5	0.213	0.6	NA	NA
2016-05-04 10:45:00	0.274	0.3	0.199	0.6	0.076	0.5	0.213	0.6	NA	NA
2016-05-04 11:00:00	0.274	0.3	0.199	0.6	0.076	0.5	0.214	0.6	NA	NA
2016-05-04 11:15:00	0.274	0.3	0.199	0.6	0.076	0.5	0.214	0.6	NA	NA
2016-05-04 11:30:00	0.274	0.3	0.199	0.6	0.077	0.5	0.214	0.6	NA	NA
2016-05-04 11:45:00	0.274	0.3	0.199	0.6	0.076	0.5	0.214	0.6	NA	NA
2016-05-04 12:00:00	0.274	0.3	0.199	0.6	0.077	0.5	0.214	0.6	NA	NA
2016-05-04 12:15:00	0.274	0.3	0.2	0.6	0.077	0.5	0.214	0.6	NA	NA
2016-05-04 12:30:00	0.274	0.3	0.2	0.6	0.076	0.5	0.215	0.6	NA	NA
2016-05-04 12:45:00	0.274	0.3	0.2	0.6	0.076	0.5	0.215	0.6	NA	NA
2016-05-04 13:00:00	0.274	0.3	0.2	0.6	0.076	0.5	0.215	0.6	NA	NA
2016-05-04 13:15:00	0.274	0.3	0.2	0.6	0.076	0.5	0.215	0.6	NA	NA
2016-05-04 13:30:00	0.274	0.3	0.2	0.6	0.077	0.5	0.215	0.6	NA	NA
2016-05-04 13:45:00	0.274	0.3	0.2	0.6	0.076	0.5	0.215	0.6	NA	NA
2016-05-04 14:00:00	0.275	0.3	0.2	0.6	0.076	0.5	0.215	0.6	NA	NA
2016-05-04 14:15:00	0.275	0.3	0.2	0.6	0.076	0.5	0.215	0.6	NA	NA
2016-05-04 14:30:00	0.275	0.3	0.2	0.6	0.076	0.5	0.215	0.6	NA	NA
2016-05-04 14:45:00	0.275	0.3	0.2	0.6	0.076	0.5	0.215	0.6	NA	NA
2016-05-04 15:00:00	0.275	0.3	0.2	0.6	0.076	0.5	0.215	0.6	NA	NA
2016-05-04 15:15:00	0.275	0.3	0.2	0.6	0.076	0.5	0.215	0.6	NA	NA
2016-05-04 15:30:00	0.275	0.3	0.2	0.6	0.076	0.5	0.215	0.6	NA	NA
2016-05-04 15:45:00	0.275	0.3	0.2	0.6	0.076	0.5	0.215	0.6	NA	NA
2016-05-04 16:00:00	0.275	0.3	0.2	0.6	0.076	0.5	0.215	0.6	NA	NA
2016-05-04 16:15:00	0.275	0.3	0.201	0.6	0.076	0.5	0.215	0.6	NA	NA
2016-05-04 16:30:00	0.275	0.3	0.201	0.6	0.077	0.5	0.215	0.6	NA	NA
2016-05-04 16:45:00	0.275	0.3	0.202	0.6	0.077	0.5	0.215	0.6	NA	NA
2016-05-04 17:00:00	0.275	0.3	0.202	0.6	0.079	0.5	0.215	0.6	NA	NA
2016-05-04 17:15:00	0.275	0.3	0.204	0.6	0.094	0.4	0.215	0.6	NA	NA
2016-05-04 17:30:00	0.275	0.3	0.205	0.6	0.11	0.4	0.215	0.6	NA	NA
2016-05-04 17:45:00	0.275	0.3	0.207	0.6	0.119	0.4	0.215	0.6	NA	NA
2016-05-04 18:00:00	0.275	0.3	0.209	0.6	0.122	0.4	0.215	0.6	NA	NA
2016-05-04 18:15:00	0.275	0.3	0.212	0.6	0.123	0.4	0.215	0.6	NA	NA
2016-05-04 18:30:00	0.275	0.3	0.214	0.6	0.121	0.4	0.216	0.6	NA	NA
2016-05-04 18:45:00	0.276	0.3	0.216	0.6	0.12	0.4	0.216	0.6	NA	NA
2016-05-04 19:00:00	0.276	0.3	0.217	0.6	0.117	0.4	0.216	0.6	NA	NA
2016-05-04 19:15:00	0.277	0.3	0.218	0.6	0.114	0.4	0.217	0.6	NA	NA
2016-05-04 19:30:00	0.278	0.3	0.219	0.6	0.112	0.4	0.218	0.6	NA	NA
2016-05-04 19:45:00	0.279	0.3	0.22	0.6	0.11	0.4	0.22	0.6	NA	NA
2016-05-04 20:00:00	0.279	0.3	0.22	0.6	0.108	0.4	0.222	0.6	NA	NA
2016-05-04 20:15:00	0.28	0.3	0.221	0.6	0.107	0.4	0.224	0.6	NA	NA
2016-05-04 20:30:00	0.281	0.3	0.221	0.6	0.106	0.4	0.227	0.6	NA	NA
2016-05-04 20:45:00	0.282	0.3	0.221	0.6	0.105	0.4	0.229	0.6	NA	NA
2016-05-04 21:00:00	0.283	0.3	0.221	0.6	0.104	0.4	0.231	0.6	NA	NA
2016-05-04 21:15:00	0.284	0.3	0.221	0.6	0.103	0.4	0.233	0.6	NA	NA
2016-05-04 21:30:00	0.284	0.3	0.221	0.6	0.102	0.4	0.235	0.6	NA	NA
2016-05-04 21:45:00	0.285	0.3	0.221	0.6	0.101	0.4	0.237	0.6	NA	NA
2016-05-04 22:00:00	0.285	0.3	0.221	0.6	0.101	0.4	0.239	0.6	NA	NA
2016-05-04 22:15:00	0.286	0.3	0.221	0.6	0.101	0.4	0.24	0.6	NA	NA
2016-05-04 22:30:00	0.287	0.3	0.221	0.6	0.1	0.4	0.241	0.6	NA	NA
2016-05-04 22:45:00	0.287	0.3	0.221	0.6	0.1	0.4	0.242	0.6	NA	NA
2016-05-04 23:00:00	0.287	0.3	0.221	0.6	0.099	0.4	0.243	0.6	NA	NA
2016-05-04 23:15:00	0.287	0.3	0.221	0.6	0.098	0.5	0.244	0.6	NA	NA
2016-05-04 23:30:00	0.288	0.3	0.221	0.6	0.098	0.5	0.245	0.6	NA	NA
2016-05-04 23:45:00	0.288	0.3	0.221	0.6	0.098	0.4	0.245	0.6	NA	NA
2016-05-05	0.288	0.3	0.221	0.6	0.098	0.5	0.246	0.6	NA	NA
2016-05-05 00:15:00	0.288	0.3	0.221	0.6	0.097	0.4	0.246	0.6	NA	NA
2016-05-05 00:30:00	0.288	0.3	0.221	0.6	0.097	0.5	0.246	0.6	NA	NA
2016-05-05 00:45:00	0.288	0.3	0.22	0.6	0.097	0.5	0.247	0.6	NA	NA
2016-05-05 01:00:00	0.288	0.3	0.22	0.6	0.096	0.5	0.247	0.6	NA	NA
2016-05-05 01:15:00	0.288	0.3	0.22	0.6	0.096	0.5	0.248	0.6	NA	NA
2016-05-05 01:30:00	0.289	0.3	0.22	0.6	0.096	0.5	0.248	0.6	NA	NA
2016-05-05 01:45:00	0.289	0.3	0.22	0.6	0.095	0.5	0.248	0.6	NA	NA
2016-05-05 02:00:00	0.289	0.3	0.22	0.6	0.095	0.5	0.248	0.6	NA	NA
2016-05-05 02:15:00	0.289	0.3	0.22	0.6	0.094	0.5	0.248	0.6	NA	NA
2016-05-05 02:30:00	0.289	0.3	0.22	0.6	0.094	0.5	0.248	0.6	NA	NA
2016-05-05 02:45:00	0.289	0.3	0.219	0.6	0.094	0.5	0.248	0.6	NA	NA
2016-05-05 03:00:00	0.289	0.3	0.219	0.6	0.094	0.5	0.247	0.6	NA	NA
2016-05-05 03:15:00	0.289	0.3	0.218	0.6	0.094	0.5	0.247	0.6	NA	NA
2016-05-05 03:30:00	0.289	0.3	0.218	0.6	0.094	0.5	0.247	0.6	NA	NA
2016-05-05 03:45:00	0.289	0.3	0.218	0.6	0.093	0.5	0.246	0.6	NA	NA
2016-05-05 04:00:00	0.289	0.3	0.218	0.6	0.093	0.5	0.246	0.6	NA	NA
2016-05-05 04:15:00	0.289	0.3	0.218	0.6	0.093	0.5	0.246	0.6	NA	NA
2016-05-05 04:30:00	0.289	0.3	0.218	0.6	0.093	0.5	0.246	0.6	NA	NA
2016-05-05 04:45:00	0.289	0.3	0.218	0.6	0.092	0.5	0.246	0.6	NA	NA
2016-05-05 05:00:00	0.289	0.3	0.217	0.6	0.092	0.5	0.245	0.6	NA	NA
2016-05-05 05:15:00	0.289	0.3	0.217	0.6	0.092	0.5	0.245	0.6	NA	NA
2016-05-05 05:30:00	0.289	0.3	0.217	0.6	0.092	0.5	0.245	0.6	NA	NA
2016-05-05 05:45:00	0.289	0.3	0.217	0.6	0.092	0.5	0.245	0.6	NA	NA
2016-05-05 06:00:00	0.289	0.3	0.217	0.6	0.091	0.5	0.244	0.6	NA	NA
2016-05-05 06:15:00	0.288	0.3	0.217	0.6	0.091	0.5	0.244	0.6	NA	NA
2016-05-05 06:30:00	0.288	0.3	0.217	0.6	0.091	0.5	0.244	0.6	NA	NA
2016-05-05 06:45:00	0.288	0.3	0.216	0.6	0.091	0.5	0.244	0.6	NA	NA
2016-05-05 07:00:00	0.288	0.3	0.216	0.6	0.091	0.5	0.243	0.6	NA	NA
2016-05-05 07:15:00	0.288	0.3	0.216	0.6	0.091	0.5	0.243	0.6	NA	NA
2016-05-05 07:30:00	0.288	0.3	0.216	0.6	0.091	0.5	0.243	0.6	NA	NA
2016-05-05 07:45:00	0.288	0.3	0.216	0.6	0.091	0.5	0.242	0.6	NA	NA
2016-05-05 08:00:00	0.288	0.3	0.216	0.6	0.09	0.5	0.242	0.6	NA	NA
2016-05-05 08:15:00	0.288	0.3	0.216	0.6	0.09	0.5	0.241	0.6	NA	NA
2016-05-05 08:30:00	0.288	0.3	0.216	0.6	0.09	0.5	0.241	0.6	NA	NA
2016-05-05 08:45:00	0.288	0.3	0.215	0.6	0.09	0.5	0.241	0.6	NA	NA
2016-05-05 09:00:00	0.288	0.3	0.215	0.6	0.09	0.5	0.241	0.6	NA	NA
2016-05-05 09:15:00	0.288	0.3	0.215	0.6	0.09	0.5	0.24	0.6	NA	NA
2016-05-05 09:30:00	0.288	0.3	0.215	0.6	0.09	0.5	0.24	0.6	NA	NA
2016-05-05 09:45:00	0.288	0.3	0.215	0.6	0.09	0.5	0.24	0.6	NA	NA
2016-05-05 10:00:00	0.288	0.3	0.215	0.6	0.089	0.5	0.24	0.6	NA	NA
2016-05-05 10:15:00	0.288	0.3	0.215	0.6	0.089	0.5	0.239	0.6	NA	NA
2016-05-05 10:30:00	0.287	0.3	0.214	0.6	0.089	0.5	0.239	0.6	NA	NA
2016-05-05 10:45:00	0.287	0.3	0.214	0.6	0.089	0.5	0.239	0.6	NA	NA
2016-05-05 11:00:00	0.287	0.3	0.214	0.6	0.088	0.5	0.238	0.6	NA	NA
2016-05-05 11:15:00	0.287	0.3	0.214	0.6	0.088	0.5	0.238	0.6	NA	NA
2016-05-05 11:30:00	0.287	0.3	0.214	0.6	0.088	0.5	0.238	0.6	NA	NA
2016-05-05 11:45:00	0.287	0.3	0.214	0.6	0.088	0.5	0.238	0.6	NA	NA
2016-05-05 12:00:00	0.287	0.3	0.214	0.6	0.088	0.5	0.237	0.6	NA	NA
2016-05-05 12:15:00	0.287	0.3	0.214	0.6	0.088	0.5	0.237	0.6	NA	NA
2016-05-05 12:30:00	0.287	0.3	0.214	0.6	0.088	0.5	0.237	0.6	NA	NA
2016-05-05 12:45:00	0.287	0.3	0.214	0.6	0.088	0.5	0.237	0.6	NA	NA
2016-05-05 13:00:00	0.287	0.3	0.213	0.6	0.088	0.5	0.236	0.6	NA	NA
2016-05-05 13:15:00	0.287	0.3	0.213	0.6	0.088	0.5	0.236	0.6	NA	NA
2016-05-05 13:30:00	0.287	0.3	0.213	0.6	0.087	0.5	0.236	0.6	NA	NA
2016-05-05 13:45:00	0.287	0.3	0.213	0.6	0.087	0.5	0.236	0.6	NA	NA
2016-05-05 14:00:00	0.287	0.3	0.213	0.6	0.087	0.5	0.236	0.6	NA	NA
2016-05-05 14:15:00	0.287	0.3	0.213	0.6	0.087	0.5	0.235	0.6	NA	NA
2016-05-05 14:30:00	0.287	0.3	0.213	0.6	0.087	0.5	0.234	0.6	NA	NA
2016-05-05 14:45:00	0.287	0.3	0.213	0.6	0.087	0.5	0.234	0.6	NA	NA
2016-05-05 15:00:00	0.286	0.3	0.213	0.6	0.087	0.5	0.234	0.6	NA	NA
2016-05-05 15:15:00	0.286	0.3	0.214	0.6	0.087	0.5	0.234	0.6	NA	NA
2016-05-05 15:30:00	0.286	0.3	0.215	0.6	0.087	0.5	0.234	0.6	NA	NA
2016-05-05 15:45:00	0.286	0.3	0.217	0.6	0.09	0.5	0.234	0.6	NA	NA
2016-05-05 16:00:00	0.286	0.3	0.219	0.6	0.094	0.4	0.233	0.6	NA	NA
2016-05-05 16:15:00	0.288	0.3	0.222	0.6	0.105	0.4	0.233	0.6	NA	NA
2016-05-05 16:30:00	0.29	0.3	0.224	0.6	0.196	0.4	0.233	0.6	NA	NA
2016-05-05 16:45:00	0.293	0.3	0.227	0.6	0.296	0.3	0.233	0.6	NA	NA
2016-05-05 17:00:00	0.302	0.3	0.23	0.6	0.367	0.3	0.234	0.6	NA	NA
2016-05-05 17:15:00	0.353	0.3	0.233	0.6	0.428	0.3	0.235	0.6	NA	NA
2016-05-05 17:30:00	0.428	0.3	0.236	0.6	0.459	0.3	0.237	0.6	NA	NA
2016-05-05 17:45:00	0.454	0.3	0.238	0.6	0.465	0.3	0.239	0.6	NA	NA
2016-05-05 18:00:00	0.462	0.3	0.24	0.6	0.457	0.3	0.243	0.6	NA	NA
2016-05-05 18:15:00	0.465	0.3	0.241	0.6	0.429	0.3	0.247	0.6	NA	NA
2016-05-05 18:30:00	0.467	0.3	0.242	0.6	0.353	0.3	0.252	0.6	NA	NA
2016-05-05 18:45:00	0.469	0.3	0.242	0.6	0.263	0.3	0.257	0.6	NA	NA
2016-05-05 19:00:00	0.469	0.3	0.242	0.6	0.197	0.3	0.262	0.6	NA	NA
2016-05-05 19:15:00	0.469	0.3	0.242	0.6	0.166	0.3	0.266	0.6	NA	NA
2016-05-05 19:30:00	0.469	0.3	0.241	0.6	0.144	0.3	0.269	0.6	NA	NA
2016-05-05 19:45:00	0.469	0.3	0.241	0.6	0.131	0.3	0.271	0.6	NA	NA
2016-05-05 20:00:00	0.47	0.3	0.24	0.6	0.125	0.3	0.273	0.6	NA	NA
2016-05-05 20:15:00	0.47	0.3	0.24	0.6	0.119	0.3	0.274	0.6	NA	NA
2016-05-05 20:30:00	0.47	0.3	0.239	0.6	0.114	0.3	0.274	0.6	NA	NA
2016-05-05 20:45:00	0.47	0.3	0.239	0.6	0.111	0.4	0.275	0.6	NA	NA
2016-05-05 21:00:00	0.47	0.3	0.239	0.6	0.109	0.4	0.275	0.6	NA	NA
2016-05-05 21:15:00	0.47	0.3	0.238	0.6	0.108	0.4	0.275	0.6	NA	NA
2016-05-05 21:30:00	0.469	0.3	0.238	0.6	0.107	0.4	0.274	0.6	NA	NA
2016-05-05 21:45:00	0.469	0.3	0.237	0.6	0.105	0.4	0.274	0.6	NA	NA
2016-05-05 22:00:00	0.467	0.3	0.237	0.6	0.104	0.4	0.274	0.6	NA	NA
2016-05-05 22:15:00	0.439	0.3	0.237	0.6	0.103	0.4	0.273	0.6	NA	NA
2016-05-05 22:30:00	0.425	0.3	0.236	0.6	0.102	0.4	0.272	0.6	NA	NA
2016-05-05 22:45:00	0.392	0.3	0.236	0.6	0.101	0.4	0.272	0.6	NA	NA
2016-05-05 23:00:00	0.367	0.3	0.236	0.6	0.1	0.4	0.271	0.6	NA	NA
2016-05-05 23:15:00	0.356	0.3	0.235	0.6	0.099	0.4	0.27	0.6	NA	NA
2016-05-05 23:30:00	0.347	0.3	0.234	0.6	0.098	0.4	0.269	0.6	NA	NA
2016-05-05 23:45:00	0.34	0.3	0.234	0.6	0.098	0.4	0.268	0.6	NA	NA
2016-05-06	0.337	0.3	0.234	0.6	0.097	0.4	0.267	0.6	NA	NA
2016-05-06 00:15:00	0.335	0.3	0.233	0.6	0.097	0.4	0.266	0.6	NA	NA
2016-05-06 00:30:00	0.332	0.3	0.233	0.6	0.096	0.4	0.265	0.6	NA	NA
2016-05-06 00:45:00	0.33	0.3	0.233	0.6	0.096	0.4	0.264	0.6	NA	NA
2016-05-06 01:00:00	0.329	0.3	0.232	0.6	0.095	0.4	0.263	0.6	NA	NA
2016-05-06 01:15:00	0.327	0.3	0.232	0.6	0.094	0.4	0.262	0.6	NA	NA
2016-05-06 01:30:00	0.325	0.3	0.231	0.6	0.094	0.4	0.261	0.6	NA	NA
2016-05-06 01:45:00	0.324	0.3	0.231	0.6	0.094	0.4	0.261	0.6	NA	NA
2016-05-06 02:00:00	0.323	0.3	0.231	0.6	0.094	0.4	0.26	0.6	NA	NA
2016-05-06 02:15:00	0.322	0.3	0.23	0.6	0.094	0.4	0.259	0.6	NA	NA
2016-05-06 02:30:00	0.321	0.3	0.23	0.6	0.093	0.4	0.258	0.6	NA	NA
2016-05-06 02:45:00	0.32	0.3	0.23	0.6	0.093	0.4	0.258	0.6	NA	NA
2016-05-06 03:00:00	0.319	0.3	0.23	0.6	0.093	0.4	0.257	0.6	NA	NA
2016-05-06 03:15:00	0.318	0.3	0.229	0.6	0.092	0.4	0.256	0.6	NA	NA
2016-05-06 03:30:00	0.317	0.3	0.228	0.6	0.092	0.4	0.256	0.6	NA	NA
2016-05-06 03:45:00	0.316	0.3	0.228	0.6	0.092	0.4	0.255	0.6	NA	NA
2016-05-06 04:00:00	0.316	0.3	0.228	0.6	0.092	0.4	0.255	0.6	NA	NA
2016-05-06 04:15:00	0.315	0.3	0.227	0.6	0.092	0.4	0.254	0.6	NA	NA
2016-05-06 04:30:00	0.315	0.3	0.227	0.6	0.091	0.4	0.254	0.6	NA	NA
2016-05-06 04:45:00	0.314	0.3	0.227	0.6	0.091	0.4	0.253	0.6	NA	NA
2016-05-06 05:00:00	0.313	0.3	0.227	0.6	0.091	0.4	0.252	0.6	NA	NA
2016-05-06 05:15:00	0.313	0.3	0.226	0.6	0.091	0.4	0.252	0.6	NA	NA
2016-05-06 05:30:00	0.313	0.3	0.226	0.6	0.091	0.4	0.251	0.6	NA	NA
2016-05-06 05:45:00	0.312	0.3	0.226	0.6	0.091	0.4	0.251	0.6	NA	NA
2016-05-06 06:00:00	0.311	0.3	0.226	0.6	0.091	0.4	0.25	0.6	NA	NA
2016-05-06 06:15:00	0.311	0.3	0.225	0.6	0.09	0.4	0.25	0.6	NA	NA
2016-05-06 06:30:00	0.31	0.3	0.225	0.6	0.09	0.4	0.249	0.6	NA	NA
2016-05-06 06:45:00	0.31	0.3	0.225	0.6	0.09	0.4	0.249	0.6	NA	NA
2016-05-06 07:00:00	0.309	0.3	0.225	0.6	0.09	0.4	0.249	0.6	NA	NA
2016-05-06 07:15:00	0.309	0.3	0.224	0.6	0.09	0.4	0.248	0.6	NA	NA
2016-05-06 07:30:00	0.308	0.3	0.224	0.6	0.09	0.4	0.248	0.6	NA	NA
2016-05-06 07:45:00	0.308	0.3	0.224	0.6	0.09	0.4	0.247	0.6	NA	NA
2016-05-06 08:00:00	0.308	0.3	0.224	0.6	0.089	0.4	0.246	0.6	NA	NA
2016-05-06 08:15:00	0.307	0.3	0.223	0.6	0.089	0.4	0.246	0.6	NA	NA
2016-05-06 08:30:00	0.307	0.3	0.223	0.6	0.089	0.4	0.246	0.6	NA	NA
2016-05-06 08:45:00	0.307	0.3	0.223	0.6	0.089	0.4	0.245	0.6	NA	NA
2016-05-06 09:00:00	0.306	0.3	0.223	0.6	0.089	0.4	0.245	0.6	NA	NA
2016-05-06 09:15:00	0.306	0.3	0.223	0.6	0.089	0.4	0.245	0.6	NA	NA
2016-05-06 09:30:00	0.306	0.3	0.222	0.6	0.088	0.4	0.244	0.6	NA	NA
2016-05-06 09:45:00	0.305	0.3	0.222	0.6	0.088	0.4	0.244	0.6	NA	NA
2016-05-06 10:00:00	0.305	0.3	0.222	0.6	0.088	0.4	0.244	0.6	NA	NA
2016-05-06 10:15:00	0.305	0.3	0.222	0.6	0.088	0.4	0.243	0.6	NA	NA
2016-05-06 10:30:00	0.304	0.3	0.222	0.6	0.088	0.4	0.243	0.6	NA	NA
2016-05-06 10:45:00	0.304	0.3	0.222	0.6	0.088	0.4	0.243	0.6	NA	NA
2016-05-06 11:00:00	0.304	0.3	0.221	0.6	0.088	0.4	0.242	0.6	NA	NA
2016-05-06 11:15:00	0.304	0.3	0.221	0.6	0.088	0.4	0.242	0.6	NA	NA
2016-05-06 11:30:00	0.304	0.3	0.221	0.6	0.087	0.4	0.241	0.6	NA	NA
2016-05-06 11:45:00	0.303	0.3	0.221	0.6	0.087	0.4	0.241	0.6	NA	NA
2016-05-06 12:00:00	0.303	0.3	0.221	0.6	0.087	0.4	0.241	0.6	NA	NA
2016-05-06 12:15:00	0.302	0.3	0.221	0.6	0.087	0.4	0.241	0.6	NA	NA
2016-05-06 12:30:00	0.302	0.3	0.22	0.6	0.087	0.4	0.24	0.6	NA	NA
2016-05-06 12:45:00	0.302	0.3	0.22	0.6	0.087	0.4	0.24	0.6	NA	NA
2016-05-06 13:00:00	0.302	0.3	0.22	0.6	0.087	0.4	0.24	0.6	NA	NA
2016-05-06 13:15:00	0.302	0.3	0.22	0.6	0.087	0.4	0.24	0.6	NA	NA
2016-05-06 13:30:00	0.302	0.3	0.22	0.6	0.087	0.4	0.239	0.6	NA	NA
2016-05-06 13:45:00	0.301	0.3	0.22	0.6	0.087	0.4	0.239	0.6	NA	NA
2016-05-06 14:00:00	0.301	0.3	0.219	0.6	0.087	0.4	0.239	0.6	NA	NA
2016-05-06 14:15:00	0.301	0.3	0.219	0.6	0.087	0.4	0.239	0.6	NA	NA
2016-05-06 14:30:00	0.3	0.3	0.219	0.6	0.086	0.4	0.238	0.6	NA	NA
2016-05-06 14:45:00	0.3	0.3	0.219	0.6	0.086	0.4	0.238	0.6	NA	NA
2016-05-06 15:00:00	0.3	0.3	0.219	0.6	0.086	0.4	0.238	0.6	NA	NA
2016-05-06 15:15:00	0.3	0.3	0.219	0.6	0.086	0.4	0.238	0.6	NA	NA
2016-05-06 15:30:00	0.3	0.3	0.22	0.6	0.086	0.4	0.238	0.6	NA	NA
2016-05-06 15:45:00	0.3	0.3	0.22	0.6	0.086	0.4	0.237	0.6	NA	NA
2016-05-06 16:00:00	0.3	0.3	0.221	0.6	0.086	0.4	0.237	0.6	NA	NA
2016-05-06 16:15:00	0.302	0.3	0.222	0.6	0.087	0.4	0.237	0.6	NA	NA
2016-05-06 16:30:00	0.307	0.3	0.223	0.6	0.088	0.4	0.237	0.6	NA	NA
2016-05-06 16:45:00	0.317	0.3	0.224	0.6	0.089	0.4	0.237	0.6	NA	NA
2016-05-06 17:00:00	0.34	0.3	0.225	0.6	0.09	0.4	0.237	0.6	NA	NA
2016-05-06 17:15:00	0.387	0.3	0.226	0.6	0.091	0.4	0.237	0.6	NA	NA
2016-05-06 17:30:00	0.432	0.3	0.226	0.6	0.091	0.4	0.237	0.6	NA	NA
2016-05-06 17:45:00	0.449	0.3	0.227	0.6	0.092	0.4	0.237	0.6	NA	NA
2016-05-06 18:00:00	0.455	0.3	0.228	0.6	0.092	0.4	0.238	0.6	NA	NA
2016-05-06 18:15:00	0.458	0.3	0.228	0.6	0.092	0.4	0.239	0.6	NA	NA
2016-05-06 18:30:00	0.459	0.3	0.228	0.6	0.093	0.4	0.24	0.6	NA	NA
2016-05-06 18:45:00	0.459	0.3	0.229	0.6	0.093	0.4	0.241	0.6	NA	NA
2016-05-06 19:00:00	0.459	0.3	0.23	0.6	0.093	0.4	0.242	0.6	NA	NA
2016-05-06 19:15:00	0.46	0.3	0.23	0.6	0.094	0.4	0.243	0.6	NA	NA
2016-05-06 19:30:00	0.46	0.3	0.23	0.6	0.094	0.4	0.245	0.6	NA	NA
2016-05-06 19:45:00	0.461	0.3	0.231	0.6	0.094	0.4	0.246	0.6	NA	NA
2016-05-06 20:00:00	0.461	0.3	0.231	0.6	0.096	0.4	0.246	0.6	NA	NA
2016-05-06 20:15:00	0.462	0.3	0.231	0.6	0.096	0.4	0.248	0.6	NA	NA
2016-05-06 20:30:00	0.462	0.3	0.232	0.6	0.096	0.4	0.249	0.6	NA	NA
2016-05-06 20:45:00	0.462	0.3	0.232	0.6	0.096	0.4	0.249	0.6	NA	NA
2016-05-06 21:00:00	0.462	0.3	0.232	0.6	0.096	0.4	0.25	0.6	NA	NA
2016-05-06 21:15:00	0.462	0.3	0.232	0.6	0.096	0.4	0.251	0.6	NA	NA
2016-05-06 21:30:00	0.462	0.3	0.232	0.6	0.096	0.4	0.251	0.6	NA	NA
2016-05-06 21:45:00	0.462	0.3	0.232	0.6	0.096	0.4	0.252	0.6	NA	NA
2016-05-06 22:00:00	0.462	0.3	0.232	0.6	0.095	0.4	0.253	0.6	NA	NA
2016-05-06 22:15:00	0.462	0.3	0.232	0.6	0.095	0.4	0.253	0.6	NA	NA
2016-05-06 22:30:00	0.461	0.3	0.232	0.6	0.094	0.4	0.254	0.6	NA	NA
2016-05-06 22:45:00	0.461	0.3	0.232	0.6	0.094	0.4	0.254	0.6	NA	NA
2016-05-06 23:00:00	0.456	0.3	0.231	0.6	0.094	0.4	0.254	0.6	NA	NA
2016-05-06 23:15:00	0.43	0.3	0.231	0.6	0.094	0.4	0.254	0.6	NA	NA
2016-05-06 23:30:00	0.412	0.3	0.231	0.6	0.094	0.4	0.255	0.6	NA	NA
2016-05-06 23:45:00	0.363	0.3	0.231	0.6	0.093	0.4	0.255	0.6	NA	NA
2016-05-07	0.348	0.3	0.231	0.6	0.093	0.4	0.255	0.6	NA	NA
2016-05-07 00:15:00	0.339	0.3	0.231	0.6	0.093	0.4	0.255	0.6	NA	NA
2016-05-07 00:30:00	0.335	0.3	0.23	0.6	0.093	0.4	0.254	0.6	NA	NA
2016-05-07 00:45:00	0.332	0.3	0.23	0.6	0.092	0.4	0.254	0.6	NA	NA
2016-05-07 01:00:00	0.329	0.3	0.23	0.6	0.092	0.4	0.254	0.6	NA	NA
2016-05-07 01:15:00	0.328	0.3	0.23	0.6	0.092	0.4	0.254	0.6	NA	NA
2016-05-07 01:30:00	0.326	0.3	0.23	0.6	0.092	0.4	0.254	0.6	NA	NA
2016-05-07 01:45:00	0.324	0.3	0.229	0.6	0.092	0.4	0.253	0.6	NA	NA
2016-05-07 02:00:00	0.323	0.3	0.229	0.6	0.092	0.4	0.253	0.6	NA	NA
2016-05-07 02:15:00	0.321	0.3	0.228	0.6	0.091	0.4	0.253	0.6	NA	NA
2016-05-07 02:30:00	0.321	0.3	0.228	0.6	0.091	0.4	0.252	0.6	NA	NA
2016-05-07 02:45:00	0.32	0.3	0.228	0.6	0.091	0.4	0.252	0.6	NA	NA
2016-05-07 03:00:00	0.319	0.3	0.228	0.6	0.091	0.4	0.251	0.6	NA	NA
2016-05-07 03:15:00	0.318	0.3	0.227	0.6	0.091	0.4	0.251	0.6	NA	NA
2016-05-07 03:30:00	0.316	0.3	0.227	0.6	0.091	0.4	0.251	0.6	NA	NA
2016-05-07 03:45:00	0.316	0.3	0.227	0.6	0.091	0.4	0.25	0.6	NA	NA
2016-05-07 04:00:00	0.315	0.3	0.227	0.6	0.09	0.4	0.25	0.6	NA	NA
2016-05-07 04:15:00	0.315	0.3	0.227	0.6	0.09	0.4	0.25	0.6	NA	NA
2016-05-07 04:30:00	0.314	0.3	0.226	0.6	0.09	0.4	0.249	0.6	NA	NA
2016-05-07 04:45:00	0.313	0.3	0.226	0.6	0.09	0.4	0.249	0.6	NA	NA
2016-05-07 05:00:00	0.313	0.3	0.226	0.6	0.09	0.4	0.249	0.6	NA	NA
2016-05-07 05:15:00	0.312	0.3	0.226	0.6	0.09	0.4	0.248	0.6	NA	NA
2016-05-07 05:30:00	0.312	0.3	0.226	0.6	0.09	0.4	0.248	0.6	NA	NA
2016-05-07 05:45:00	0.311	0.3	0.225	0.6	0.09	0.4	0.248	0.6	NA	NA
2016-05-07 06:00:00	0.311	0.3	0.225	0.6	0.089	0.4	0.247	0.6	NA	NA
2016-05-07 06:15:00	0.311	0.3	0.225	0.6	0.089	0.4	0.246	0.6	NA	NA
2016-05-07 06:30:00	0.31	0.3	0.225	0.6	0.089	0.4	0.246	0.6	NA	NA
2016-05-07 06:45:00	0.31	0.3	0.224	0.6	0.089	0.4	0.246	0.6	NA	NA
2016-05-07 07:00:00	0.31	0.3	0.224	0.6	0.088	0.4	0.245	0.6	NA	NA
2016-05-07 07:15:00	0.309	0.3	0.224	0.6	0.088	0.4	0.245	0.6	NA	NA
2016-05-07 07:30:00	0.308	0.3	0.224	0.6	0.088	0.4	0.245	0.6	NA	NA
2016-05-07 07:45:00	0.308	0.3	0.224	0.6	0.088	0.4	0.244	0.6	NA	NA
2016-05-07 08:00:00	0.308	0.3	0.223	0.6	0.088	0.4	0.244	0.6	NA	NA
2016-05-07 08:15:00	0.308	0.3	0.223	0.6	0.088	0.4	0.244	0.6	NA	NA
2016-05-07 08:30:00	0.307	0.3	0.223	0.6	0.088	0.4	0.243	0.6	NA	NA
2016-05-07 08:45:00	0.307	0.3	0.223	0.6	0.088	0.4	0.243	0.6	NA	NA
2016-05-07 09:00:00	0.307	0.3	0.223	0.6	0.088	0.4	0.243	0.6	NA	NA
2016-05-07 09:15:00	0.306	0.3	0.223	0.6	0.087	0.4	0.242	0.6	NA	NA
2016-05-07 09:30:00	0.306	0.3	0.222	0.6	0.087	0.4	0.242	0.6	NA	NA
2016-05-07 09:45:00	0.306	0.3	0.222	0.6	0.088	0.4	0.241	0.6	NA	NA
2016-05-07 10:00:00	0.305	0.3	0.222	0.6	0.087	0.4	0.241	0.6	NA	NA
2016-05-07 10:15:00	0.305	0.3	0.222	0.6	0.087	0.4	0.241	0.6	NA	NA
2016-05-07 10:30:00	0.305	0.3	0.222	0.6	0.087	0.4	0.241	0.6	NA	NA
2016-05-07 10:45:00	0.304	0.3	0.222	0.6	0.087	0.4	0.24	0.6	NA	NA
2016-05-07 11:00:00	0.304	0.3	0.221	0.6	0.087	0.4	0.24	0.6	NA	NA
2016-05-07 11:15:00	0.304	0.3	0.221	0.6	0.087	0.4	0.24	0.6	NA	NA
2016-05-07 11:30:00	0.304	0.3	0.221	0.6	0.087	0.4	0.239	0.6	NA	NA
2016-05-07 11:45:00	0.304	0.3	0.221	0.6	0.087	0.4	0.239	0.6	NA	NA
2016-05-07 12:00:00	0.303	0.3	0.221	0.6	0.087	0.4	0.239	0.6	NA	NA
2016-05-07 12:15:00	0.303	0.3	0.221	0.6	0.086	0.4	0.239	0.6	NA	NA
2016-05-07 12:30:00	0.303	0.3	0.221	0.6	0.086	0.4	0.238	0.6	NA	NA
2016-05-07 12:45:00	0.302	0.3	0.22	0.6	0.086	0.4	0.238	0.6	NA	NA
2016-05-07 13:00:00	0.302	0.3	0.22	0.6	0.086	0.4	0.238	0.6	NA	NA
2016-05-07 13:15:00	0.302	0.3	0.22	0.6	0.086	0.4	0.238	0.6	NA	NA
2016-05-07 13:30:00	0.302	0.3	0.22	0.6	0.086	0.4	0.237	0.6	NA	NA
2016-05-07 13:45:00	0.302	0.3	0.22	0.6	0.086	0.4	0.237	0.6	NA	NA
2016-05-07 14:00:00	0.302	0.3	0.22	0.6	0.086	0.4	0.237	0.6	NA	NA
2016-05-07 14:15:00	0.301	0.3	0.22	0.6	0.086	0.4	0.237	0.6	NA	NA
2016-05-07 14:30:00	0.301	0.3	0.219	0.6	0.086	0.4	0.236	0.6	NA	NA
2016-05-07 14:45:00	0.301	0.3	0.219	0.6	0.086	0.4	0.236	0.6	NA	NA
2016-05-07 15:00:00	0.301	0.3	0.219	0.6	0.086	0.4	0.236	0.6	NA	NA
2016-05-07 15:15:00	0.301	0.3	0.218	0.6	0.086	0.4	0.236	0.6	NA	NA
2016-05-07 15:30:00	0.301	0.3	0.218	0.6	0.086	0.4	0.236	0.6	NA	NA
2016-05-07 15:45:00	0.3	0.3	0.218	0.6	0.086	0.4	0.235	0.6	NA	NA
2016-05-07 16:00:00	0.3	0.3	0.218	0.6	0.086	0.4	0.235	0.6	NA	NA
2016-05-07 16:15:00	0.3	0.3	0.218	0.6	0.086	0.4	0.234	0.6	NA	NA
2016-05-07 16:30:00	0.3	0.3	0.218	0.6	0.086	0.4	0.234	0.6	NA	NA
2016-05-07 16:45:00	0.3	0.3	0.218	0.6	0.086	0.4	0.234	0.6	NA	NA
2016-05-07 17:00:00	0.3	0.3	0.218	0.6	0.085	0.4	0.234	0.6	NA	NA
2016-05-07 17:15:00	0.299	0.3	0.218	0.6	0.085	0.4	0.233	0.6	NA	NA
2016-05-07 17:30:00	0.299	0.3	0.217	0.6	0.085	0.4	0.233	0.6	NA	NA
2016-05-07 17:45:00	0.299	0.3	0.217	0.6	0.085	0.4	0.233	0.6	NA	NA
2016-05-07 18:00:00	0.299	0.3	0.217	0.6	0.085	0.4	0.233	0.6	NA	NA
2016-05-07 18:15:00	0.299	0.3	0.217	0.6	0.085	0.4	0.233	0.6	NA	NA
2016-05-07 18:30:00	0.299	0.3	0.217	0.6	0.085	0.4	0.232	0.6	NA	NA
2016-05-07 18:45:00	0.299	0.3	0.217	0.6	0.085	0.4	0.232	0.6	NA	NA
2016-05-07 19:00:00	0.299	0.3	0.217	0.6	0.085	0.4	0.232	0.6	NA	NA
2016-05-07 19:15:00	0.298	0.3	0.217	0.6	0.085	0.4	0.232	0.6	NA	NA
2016-05-07 19:30:00	0.298	0.3	0.217	0.6	0.085	0.4	0.232	0.6	NA	NA
2016-05-07 19:45:00	0.298	0.3	0.216	0.6	0.085	0.4	0.231	0.6	NA	NA
2016-05-07 20:00:00	0.298	0.3	0.216	0.6	0.085	0.4	0.231	0.6	NA	NA
2016-05-07 20:15:00	0.298	0.3	0.216	0.6	0.085	0.4	0.231	0.6	NA	NA
2016-05-07 20:30:00	0.298	0.3	0.216	0.6	0.085	0.4	0.231	0.6	NA	NA
2016-05-07 20:45:00	0.298	0.3	0.216	0.6	0.085	0.4	0.231	0.6	NA	NA
2016-05-07 21:00:00	0.298	0.3	0.216	0.6	0.085	0.4	0.231	0.6	NA	NA
2016-05-07 21:15:00	0.298	0.3	0.216	0.6	0.085	0.4	0.23	0.6	NA	NA
2016-05-07 21:30:00	0.298	0.3	0.216	0.6	0.085	0.4	0.23	0.6	NA	NA
2016-05-07 21:45:00	0.297	0.3	0.216	0.6	0.084	0.4	0.23	0.6	NA	NA
2016-05-07 22:00:00	0.297	0.3	0.216	0.6	0.085	0.4	0.23	0.6	NA	NA
2016-05-07 22:15:00	0.297	0.3	0.216	0.6	0.084	0.4	0.229	0.6	NA	NA
2016-05-07 22:30:00	0.297	0.3	0.215	0.6	0.084	0.4	0.229	0.6	NA	NA
2016-05-07 22:45:00	0.296	0.3	0.215	0.6	0.084	0.4	0.229	0.6	NA	NA
2016-05-07 23:00:00	0.296	0.3	0.215	0.6	0.084	0.4	0.228	0.6	NA	NA
2016-05-07 23:15:00	0.296	0.3	0.215	0.6	0.084	0.4	0.228	0.6	NA	NA
2016-05-07 23:30:00	0.296	0.3	0.215	0.6	0.085	0.4	0.228	0.6	NA	NA
2016-05-07 23:45:00	0.296	0.3	0.215	0.6	0.085	0.4	0.228	0.6	NA	NA
2016-05-08	0.296	0.3	0.215	0.6	0.084	0.4	0.228	0.6	NA	NA
2016-05-08 00:15:00	0.296	0.3	0.215	0.6	0.084	0.4	0.228	0.6	NA	NA
2016-05-08 00:30:00	0.296	0.3	0.215	0.6	0.084	0.4	0.227	0.6	NA	NA
2016-05-08 00:45:00	0.296	0.3	0.215	0.6	0.084	0.4	0.227	0.6	NA	NA
2016-05-08 01:00:00	0.296	0.3	0.214	0.6	0.084	0.4	0.227	0.6	NA	NA
2016-05-08 01:15:00	0.296	0.3	0.214	0.6	0.084	0.4	0.227	0.6	NA	NA
2016-05-08 01:30:00	0.295	0.3	0.214	0.6	0.084	0.4	0.227	0.6	NA	NA
2016-05-08 01:45:00	0.295	0.3	0.214	0.6	0.084	0.4	0.227	0.6	NA	NA
2016-05-08 02:00:00	0.295	0.3	0.214	0.6	0.084	0.4	0.227	0.6	NA	NA
2016-05-08 02:15:00	0.295	0.3	0.214	0.6	0.084	0.4	0.226	0.6	NA	NA
2016-05-08 02:30:00	0.295	0.3	0.214	0.6	0.084	0.4	0.226	0.6	NA	NA
2016-05-08 02:45:00	0.295	0.3	0.214	0.6	0.084	0.4	0.226	0.6	NA	NA
2016-05-08 03:00:00	0.295	0.3	0.214	0.6	0.084	0.4	0.226	0.6	NA	NA
2016-05-08 03:15:00	0.295	0.3	0.214	0.6	0.084	0.4	0.226	0.6	NA	NA
2016-05-08 03:30:00	0.295	0.3	0.214	0.6	0.084	0.4	0.226	0.6	NA	NA
2016-05-08 03:45:00	0.295	0.3	0.214	0.6	0.084	0.4	0.226	0.6	NA	NA
2016-05-08 04:00:00	0.295	0.3	0.214	0.6	0.084	0.4	0.225	0.6	NA	NA
2016-05-08 04:15:00	0.295	0.3	0.213	0.6	0.084	0.4	0.225	0.6	NA	NA
2016-05-08 04:30:00	0.295	0.3	0.213	0.6	0.084	0.4	0.225	0.6	NA	NA
2016-05-08 04:45:00	0.295	0.3	0.213	0.6	0.084	0.4	0.225	0.6	NA	NA
2016-05-08 05:00:00	0.294	0.3	0.213	0.6	0.084	0.4	0.225	0.6	NA	NA
2016-05-08 05:15:00	0.294	0.3	0.213	0.6	0.084	0.4	0.225	0.6	NA	NA
2016-05-08 05:30:00	0.294	0.3	0.213	0.6	0.084	0.4	0.225	0.6	NA	NA
2016-05-08 05:45:00	0.294	0.3	0.213	0.6	0.084	0.4	0.224	0.6	NA	NA
2016-05-08 06:00:00	0.294	0.3	0.213	0.6	0.084	0.4	0.224	0.6	NA	NA
2016-05-08 06:15:00	0.294	0.3	0.213	0.6	0.084	0.4	0.223	0.6	NA	NA
2016-05-08 06:30:00	0.294	0.3	0.213	0.6	0.084	0.4	0.223	0.6	NA	NA
2016-05-08 06:45:00	0.294	0.3	0.213	0.6	0.084	0.4	0.223	0.6	NA	NA
2016-05-08 07:00:00	0.293	0.3	0.213	0.6	0.083	0.4	0.223	0.6	NA	NA
2016-05-08 07:15:00	0.293	0.3	0.213	0.6	0.083	0.4	0.223	0.6	NA	NA
2016-05-08 07:30:00	0.293	0.3	0.213	0.6	0.083	0.4	0.223	0.6	NA	NA
2016-05-08 07:45:00	0.293	0.3	0.212	0.6	0.083	0.4	0.223	0.6	NA	NA
2016-05-08 08:00:00	0.293	0.3	0.212	0.6	0.083	0.4	0.223	0.6	NA	NA
2016-05-08 08:15:00	0.293	0.3	0.212	0.6	0.083	0.4	0.222	0.6	NA	NA
2016-05-08 08:30:00	0.293	0.3	0.212	0.6	0.083	0.4	0.222	0.6	NA	NA
2016-05-08 08:45:00	0.293	0.3	0.212	0.6	0.083	0.4	0.222	0.6	NA	NA
2016-05-08 09:00:00	0.293	0.3	0.212	0.6	0.083	0.4	0.222	0.6	NA	NA
2016-05-08 09:15:00	0.293	0.3	0.212	0.6	0.083	0.4	0.222	0.6	NA	NA
2016-05-08 09:30:00	0.293	0.3	0.212	0.6	0.083	0.4	0.222	0.6	NA	NA
2016-05-08 09:45:00	0.293	0.3	0.211	0.6	0.083	0.4	0.222	0.6	NA	NA
2016-05-08 10:00:00	0.292	0.3	0.211	0.6	0.083	0.4	0.222	0.6	NA	NA
2016-05-08 10:15:00	0.292	0.3	0.211	0.6	0.083	0.4	0.222	0.6	NA	NA
2016-05-08 10:30:00	0.292	0.3	0.211	0.6	0.083	0.4	0.221	0.6	NA	NA
2016-05-08 10:45:00	0.292	0.3	0.211	0.6	0.083	0.4	0.221	0.6	NA	NA
2016-05-08 11:00:00	0.292	0.3	0.211	0.6	0.083	0.4	0.221	0.6	NA	NA
2016-05-08 11:15:00	0.292	0.3	0.211	0.6	0.083	0.4	0.221	0.6	NA	NA
2016-05-08 11:30:00	0.292	0.3	0.211	0.6	0.083	0.5	0.221	0.6	NA	NA
2016-05-08 11:45:00	0.292	0.3	0.211	0.6	0.083	0.4	0.221	0.6	NA	NA
2016-05-08 12:00:00	0.292	0.3	0.211	0.6	0.083	0.5	0.221	0.6	NA	NA
2016-05-08 12:15:00	0.292	0.3	0.211	0.6	0.083	0.4	0.221	0.6	NA	NA
2016-05-08 12:30:00	0.292	0.3	0.211	0.6	0.083	0.4	0.221	0.6	NA	NA
2016-05-08 12:45:00	0.292	0.3	0.211	0.6	0.082	0.4	0.221	0.6	NA	NA
2016-05-08 13:00:00	0.292	0.3	0.211	0.6	0.082	0.5	0.221	0.6	NA	NA
2016-05-08 13:15:00	0.292	0.3	0.211	0.6	0.082	0.4	0.22	0.6	NA	NA
2016-05-08 13:30:00	0.292	0.3	0.211	0.6	0.081	0.4	0.22	0.6	NA	NA
2016-05-08 13:45:00	0.292	0.3	0.211	0.6	0.082	0.4	0.22	0.6	NA	NA
2016-05-08 14:00:00	0.292	0.3	0.21	0.6	0.082	0.5	0.22	0.6	NA	NA
2016-05-08 14:15:00	0.292	0.3	0.21	0.6	0.082	0.5	0.22	0.6	NA	NA
2016-05-08 14:30:00	0.291	0.3	0.21	0.6	0.082	0.5	0.22	0.6	NA	NA
2016-05-08 14:45:00	0.291	0.3	0.21	0.6	0.082	0.5	0.22	0.6	NA	NA
2016-05-08 15:00:00	0.291	0.3	0.21	0.6	0.082	0.5	0.22	0.6	NA	NA
2016-05-08 15:15:00	0.291	0.3	0.21	0.6	0.082	0.5	0.22	0.6	NA	NA
2016-05-08 15:30:00	0.291	0.3	0.21	0.6	0.082	0.5	0.22	0.6	NA	NA
2016-05-08 15:45:00	0.291	0.3	0.21	0.6	0.082	0.5	0.22	0.6	NA	NA
2016-05-08 16:00:00	0.291	0.3	0.21	0.6	0.082	0.5	0.219	0.6	NA	NA
2016-05-08 16:15:00	0.291	0.3	0.21	0.6	0.081	0.5	0.219	0.6	NA	NA
2016-05-08 16:30:00	0.291	0.3	0.21	0.6	0.082	0.4	0.219	0.6	NA	NA
2016-05-08 16:45:00	0.291	0.3	0.21	0.6	0.081	0.5	0.219	0.6	NA	NA
2016-05-08 17:00:00	0.291	0.3	0.21	0.6	0.081	0.5	0.219	0.6	NA	NA
2016-05-08 17:15:00	0.291	0.3	0.21	0.6	0.081	0.5	0.219	0.6	NA	NA
2016-05-08 17:30:00	0.291	0.3	0.21	0.6	0.081	0.5	0.219	0.6	NA	NA
2016-05-08 17:45:00	0.291	0.3	0.21	0.6	0.081	0.5	0.219	0.6	NA	NA
2016-05-08 18:00:00	0.291	0.3	0.21	0.6	0.081	0.5	0.218	0.6	NA	NA
2016-05-08 18:15:00	0.291	0.3	0.21	0.6	0.081	0.5	0.218	0.6	NA	NA
2016-05-08 18:30:00	0.291	0.3	0.21	0.6	0.081	0.5	0.218	0.6	NA	NA
2016-05-08 18:45:00	0.291	0.3	0.21	0.6	0.081	0.5	0.218	0.6	NA	NA
2016-05-08 19:00:00	0.29	0.3	0.21	0.6	0.081	0.5	0.218	0.6	NA	NA
2016-05-08 19:15:00	0.29	0.3	0.21	0.6	0.081	0.5	0.218	0.6	NA	NA
2016-05-08 19:30:00	0.29	0.3	0.21	0.6	0.081	0.5	0.218	0.6	NA	NA
2016-05-08 19:45:00	0.29	0.3	0.21	0.6	0.081	0.5	0.218	0.6	NA	NA
2016-05-08 20:00:00	0.29	0.3	0.21	0.6	0.081	0.5	0.218	0.6	NA	NA
2016-05-08 20:15:00	0.29	0.3	0.21	0.6	0.081	0.5	0.217	0.6	NA	NA
2016-05-08 20:30:00	0.29	0.3	0.21	0.6	0.081	0.5	0.217	0.6	NA	NA
2016-05-08 20:45:00	0.29	0.3	0.21	0.6	0.082	0.5	0.217	0.6	NA	NA
2016-05-08 21:00:00	0.29	0.3	0.21	0.6	0.081	0.5	0.217	0.6	NA	NA
2016-05-08 21:15:00	0.29	0.3	0.21	0.6	0.081	0.5	0.217	0.6	NA	NA
2016-05-08 21:30:00	0.29	0.3	0.21	0.6	0.081	0.5	0.217	0.6	NA	NA
2016-05-08 21:45:00	0.29	0.3	0.21	0.6	0.081	0.5	0.217	0.6	NA	NA
2016-05-08 22:00:00	0.29	0.3	0.21	0.6	0.081	0.5	0.217	0.6	NA	NA
2016-05-08 22:15:00	0.29	0.3	0.21	0.6	0.081	0.5	0.217	0.6	NA	NA
2016-05-08 22:30:00	0.29	0.3	0.21	0.6	0.081	0.5	0.217	0.6	NA	NA
2016-05-08 22:45:00	0.29	0.3	0.21	0.6	0.081	0.5	0.217	0.6	NA	NA
2016-05-08 23:00:00	0.29	0.3	0.21	0.6	0.081	0.5	0.217	0.6	NA	NA
2016-05-08 23:15:00	0.29	0.3	0.21	0.6	0.081	0.5	0.217	0.6	NA	NA
2016-05-08 23:30:00	0.29	0.3	0.21	0.6	0.081	0.4	0.217	0.6	NA	NA
2016-05-08 23:45:00	0.29	0.3	0.211	0.6	0.081	0.4	0.217	0.6	NA	NA
2016-05-09	0.29	0.3	0.211	0.6	0.081	0.5	0.216	0.6	NA	NA
2016-05-09 00:15:00	0.291	0.3	0.211	0.6	0.082	0.4	0.216	0.6	NA	NA
2016-05-09 00:30:00	0.291	0.3	0.211	0.6	0.082	0.5	0.216	0.6	NA	NA
2016-05-09 00:45:00	0.291	0.3	0.211	0.6	0.082	0.5	0.216	0.6	NA	NA
2016-05-09 01:00:00	0.291	0.3	0.211	0.6	0.082	0.4	0.216	0.6	NA	NA
2016-05-09 01:15:00	0.291	0.3	0.211	0.6	0.082	0.4	0.216	0.6	NA	NA
2016-05-09 01:30:00	0.291	0.3	0.212	0.6	0.082	0.4	0.216	0.6	NA	NA
2016-05-09 01:45:00	0.291	0.3	0.212	0.6	0.082	0.4	0.216	0.6	NA	NA
2016-05-09 02:00:00	0.291	0.3	0.212	0.6	0.082	0.4	0.216	0.6	NA	NA
2016-05-09 02:15:00	0.291	0.3	0.212	0.6	0.082	0.5	0.216	0.6	NA	NA
2016-05-09 02:30:00	0.291	0.3	0.212	0.6	0.082	0.5	0.216	0.6	NA	NA
2016-05-09 02:45:00	0.291	0.3	0.213	0.6	0.082	0.4	0.217	0.6	NA	NA
2016-05-09 03:00:00	0.291	0.3	0.213	0.6	0.082	0.4	0.217	0.6	NA	NA
2016-05-09 03:15:00	0.291	0.3	0.213	0.6	0.082	0.4	0.217	0.6	NA	NA
2016-05-09 03:30:00	0.292	0.3	0.213	0.6	0.082	0.5	0.217	0.6	NA	NA
2016-05-09 03:45:00	0.292	0.3	0.213	0.6	0.082	0.4	0.217	0.6	NA	NA
2016-05-09 04:00:00	0.292	0.3	0.213	0.6	0.082	0.4	0.217	0.6	NA	NA
2016-05-09 04:15:00	0.292	0.3	0.213	0.6	0.082	0.4	0.218	0.6	NA	NA
2016-05-09 04:30:00	0.292	0.3	0.213	0.6	0.082	0.5	0.218	0.6	NA	NA
2016-05-09 04:45:00	0.292	0.3	0.213	0.6	0.082	0.5	0.218	0.6	NA	NA
2016-05-09 05:00:00	0.292	0.3	0.213	0.6	0.082	0.4	0.219	0.6	NA	NA
2016-05-09 05:15:00	0.292	0.3	0.213	0.6	0.082	0.4	0.219	0.6	NA	NA
2016-05-09 05:30:00	0.292	0.3	0.213	0.6	0.082	0.5	0.22	0.6	NA	NA
2016-05-09 05:45:00	0.292	0.3	0.213	0.6	0.082	0.5	0.22	0.6	NA	NA
2016-05-09 06:00:00	0.292	0.3	0.213	0.6	0.083	0.4	0.22	0.6	NA	NA
2016-05-09 06:15:00	0.292	0.3	0.213	0.6	0.082	0.4	0.22	0.6	NA	NA
2016-05-09 06:30:00	0.292	0.3	0.213	0.6	0.083	0.5	0.221	0.6	NA	NA
2016-05-09 06:45:00	0.292	0.3	0.213	0.6	0.082	0.5	0.221	0.6	NA	NA
2016-05-09 07:00:00	0.292	0.3	0.213	0.6	0.083	0.5	0.221	0.6	NA	NA
2016-05-09 07:15:00	0.292	0.3	0.213	0.6	0.083	0.5	0.221	0.6	NA	NA
2016-05-09 07:30:00	0.292	0.3	0.213	0.6	0.083	0.4	0.221	0.6	NA	NA
2016-05-09 07:45:00	0.292	0.3	0.213	0.6	0.082	0.5	0.221	0.6	NA	NA
2016-05-09 08:00:00	0.292	0.3	0.213	0.6	0.082	0.4	0.222	0.6	NA	NA
2016-05-09 08:15:00	0.292	0.3	0.213	0.6	0.082	0.4	0.222	0.6	NA	NA
2016-05-09 08:30:00	0.292	0.3	0.213	0.6	0.082	0.4	0.222	0.6	NA	NA
2016-05-09 08:45:00	0.292	0.3	0.213	0.6	0.082	0.4	0.222	0.6	NA	NA
2016-05-09 09:00:00	0.292	0.3	0.213	0.6	0.082	0.4	0.222	0.6	NA	NA
2016-05-09 09:15:00	0.292	0.3	0.213	0.6	0.082	0.4	0.222	0.6	NA	NA
2016-05-09 09:30:00	0.292	0.3	0.213	0.6	0.082	0.4	0.222	0.6	NA	NA
2016-05-09 09:45:00	0.292	0.3	0.213	0.6	0.082	0.4	0.222	0.6	NA	NA
2016-05-09 10:00:00	0.292	0.3	0.213	0.6	0.082	0.4	0.222	0.6	NA	NA
2016-05-09 10:15:00	0.292	0.3	0.213	0.6	0.082	0.4	0.222	0.6	NA	NA
2016-05-09 10:30:00	0.292	0.3	0.213	0.6	0.082	0.4	0.222	0.6	NA	NA
2016-05-09 10:45:00	0.292	0.3	0.213	0.6	0.082	0.4	0.222	0.6	NA	NA
2016-05-09 11:00:00	0.292	0.3	0.213	0.6	0.082	0.4	0.222	0.6	NA	NA
2016-05-09 11:15:00	0.292	0.3	0.213	0.6	0.082	0.4	0.222	0.6	NA	NA
2016-05-09 11:30:00	0.292	0.3	0.213	0.6	0.082	0.4	0.222	0.6	NA	NA
2016-05-09 11:45:00	0.292	0.3	0.213	0.6	0.082	0.4	0.222	0.6	NA	NA
2016-05-09 12:00:00	0.292	0.3	0.213	0.6	0.082	0.4	0.222	0.6	NA	NA
2016-05-09 12:15:00	0.292	0.3	0.213	0.6	0.082	0.4	0.222	0.6	NA	NA
2016-05-09 12:30:00	0.292	0.3	0.213	0.6	0.082	0.4	0.222	0.6	NA	NA
2016-05-09 12:45:00	0.292	0.3	0.213	0.6	0.082	0.4	0.222	0.6	NA	NA
2016-05-09 13:00:00	0.292	0.3	0.213	0.6	0.082	0.4	0.222	0.6	NA	NA
2016-05-09 13:15:00	0.292	0.3	0.212	0.6	0.082	0.4	0.222	0.6	NA	NA
2016-05-09 13:30:00	0.292	0.3	0.212	0.6	0.082	0.4	0.222	0.6	NA	NA
2016-05-09 13:45:00	0.291	0.3	0.212	0.6	0.082	0.4	0.222	0.6	NA	NA
2016-05-09 14:00:00	0.291	0.3	0.212	0.6	0.082	0.4	0.222	0.6	NA	NA
2016-05-09 14:15:00	0.291	0.3	0.212	0.6	0.082	0.4	0.222	0.6	NA	NA
2016-05-09 14:30:00	0.291	0.3	0.212	0.6	0.082	0.4	0.222	0.6	NA	NA
2016-05-09 14:45:00	0.291	0.3	0.212	0.6	0.082	0.4	0.222	0.6	NA	NA
2016-05-09 15:00:00	0.291	0.3	0.212	0.6	0.082	0.4	0.222	0.6	NA	NA
2016-05-09 15:15:00	0.291	0.3	0.212	0.6	0.082	0.4	0.222	0.6	NA	NA
2016-05-09 15:30:00	0.291	0.3	0.212	0.6	0.082	0.4	0.222	0.6	NA	NA
2016-05-09 15:45:00	0.291	0.3	0.212	0.6	0.082	0.4	0.221	0.6	NA	NA
2016-05-09 16:00:00	0.291	0.3	0.212	0.6	0.081	0.4	0.221	0.6	NA	NA
2016-05-09 16:15:00	0.291	0.3	0.212	0.6	0.082	0.4	0.221	0.6	NA	NA
2016-05-09 16:30:00	0.291	0.3	0.212	0.6	0.081	0.4	0.221	0.6	NA	NA
2016-05-09 16:45:00	0.291	0.3	0.212	0.6	0.082	0.4	0.221	0.6	NA	NA
2016-05-09 17:00:00	0.291	0.3	0.212	0.6	0.081	0.4	0.221	0.6	NA	NA
2016-05-09 17:15:00	0.291	0.3	0.211	0.6	0.081	0.4	0.221	0.6	NA	NA
2016-05-09 17:30:00	0.291	0.3	0.211	0.6	0.081	0.4	0.221	0.6	NA	NA
2016-05-09 17:45:00	0.291	0.3	0.211	0.6	0.081	0.4	0.221	0.6	NA	NA
2016-05-09 18:00:00	0.291	0.3	0.211	0.6	0.081	0.4	0.221	0.6	NA	NA
2016-05-09 18:15:00	0.291	0.3	0.211	0.6	0.081	0.4	0.221	0.6	NA	NA
2016-05-09 18:30:00	0.291	0.3	0.211	0.6	0.081	0.4	0.221	0.6	NA	NA
2016-05-09 18:45:00	0.291	0.3	0.211	0.6	0.081	0.4	0.221	0.6	NA	NA
2016-05-09 19:00:00	0.291	0.3	0.211	0.6	0.081	0.4	0.221	0.6	NA	NA
2016-05-09 19:15:00	0.291	0.3	0.211	0.6	0.081	0.4	0.221	0.6	NA	NA
2016-05-09 19:30:00	0.291	0.3	0.211	0.6	0.081	0.4	0.22	0.6	NA	NA
2016-05-09 19:45:00	0.291	0.3	0.211	0.6	0.081	0.4	0.22	0.6	NA	NA
2016-05-09 20:00:00	0.291	0.3	0.211	0.6	0.081	0.4	0.22	0.6	NA	NA
2016-05-09 20:15:00	0.291	0.3	0.211	0.6	0.081	0.4	0.22	0.6	NA	NA
2016-05-09 20:30:00	0.291	0.3	0.211	0.6	0.081	0.4	0.22	0.6	NA	NA
2016-05-09 20:45:00	0.291	0.3	0.211	0.6	0.081	0.4	0.22	0.6	NA	NA
2016-05-09 21:00:00	0.291	0.3	0.211	0.6	0.081	0.4	0.22	0.6	NA	NA
2016-05-09 21:15:00	0.29	0.3	0.211	0.6	0.081	0.4	0.22	0.6	NA	NA
2016-05-09 21:30:00	0.29	0.3	0.211	0.6	0.081	0.4	0.22	0.6	NA	NA
2016-05-09 21:45:00	0.29	0.3	0.211	0.6	0.081	0.4	0.22	0.6	NA	NA
2016-05-09 22:00:00	0.29	0.3	0.211	0.6	0.081	0.4	0.22	0.6	NA	NA
2016-05-09 22:15:00	0.29	0.3	0.211	0.6	0.081	0.4	0.22	0.6	NA	NA
2016-05-09 22:30:00	0.29	0.3	0.211	0.6	0.081	0.4	0.22	0.6	NA	NA
2016-05-09 22:45:00	0.29	0.3	0.211	0.6	0.081	0.4	0.219	0.6	NA	NA
2016-05-09 23:00:00	0.29	0.3	0.211	0.6	0.081	0.4	0.219	0.6	NA	NA
2016-05-09 23:15:00	0.29	0.3	0.211	0.6	0.081	0.4	0.219	0.6	NA	NA
2016-05-09 23:30:00	0.29	0.3	0.21	0.6	0.081	0.4	0.219	0.6	NA	NA
2016-05-09 23:45:00	0.29	0.3	0.21	0.6	0.081	0.4	0.219	0.6	NA	NA
2016-05-10	0.29	0.3	0.21	0.6	0.081	0.4	0.219	0.6	NA	NA
2016-05-10 00:15:00	0.29	0.3	0.21	0.6	0.081	0.4	0.219	0.6	NA	NA
2016-05-10 00:30:00	0.29	0.3	0.21	0.6	0.081	0.4	0.219	0.6	NA	NA
2016-05-10 00:45:00	0.29	0.3	0.21	0.6	0.081	0.4	0.219	0.6	NA	NA
2016-05-10 01:00:00	0.29	0.3	0.21	0.6	0.081	0.4	0.218	0.6	NA	NA
2016-05-10 01:15:00	0.29	0.3	0.21	0.6	0.081	0.4	0.218	0.6	NA	NA
2016-05-10 01:30:00	0.29	0.3	0.21	0.6	0.081	0.4	0.218	0.6	NA	NA
2016-05-10 01:45:00	0.29	0.3	0.21	0.6	0.081	0.4	0.218	0.6	NA	NA
2016-05-10 02:00:00	0.29	0.3	0.21	0.6	0.081	0.4	0.218	0.6	NA	NA
2016-05-10 02:15:00	0.29	0.3	0.21	0.6	0.081	0.4	0.218	0.6	NA	NA
2016-05-10 02:30:00	0.29	0.3	0.21	0.6	0.081	0.4	0.218	0.6	NA	NA
2016-05-10 02:45:00	0.29	0.3	0.21	0.6	0.081	0.4	0.218	0.6	NA	NA
2016-05-10 03:00:00	0.29	0.3	0.21	0.6	0.081	0.4	0.218	0.6	NA	NA
2016-05-10 03:15:00	0.29	0.3	0.21	0.6	0.081	0.4	0.218	0.6	NA	NA
2016-05-10 03:30:00	0.29	0.3	0.21	0.6	0.081	0.4	0.218	0.6	NA	NA
2016-05-10 03:45:00	0.289	0.3	0.21	0.6	0.081	0.4	0.217	0.6	NA	NA
2016-05-10 04:00:00	0.289	0.3	0.21	0.6	0.081	0.4	0.217	0.6	NA	NA
2016-05-10 04:15:00	0.289	0.3	0.21	0.6	0.081	0.4	0.217	0.6	NA	NA
2016-05-10 04:30:00	0.289	0.3	0.21	0.6	0.081	0.4	0.217	0.6	NA	NA
2016-05-10 04:45:00	0.289	0.3	0.21	0.6	0.081	0.4	0.217	0.6	NA	NA
2016-05-10 05:00:00	0.289	0.3	0.21	0.6	0.081	0.4	0.217	0.6	NA	NA
2016-05-10 05:15:00	0.289	0.3	0.21	0.6	0.081	0.4	0.217	0.6	NA	NA
2016-05-10 05:30:00	0.289	0.3	0.21	0.6	0.081	0.4	0.217	0.6	NA	NA
2016-05-10 05:45:00	0.289	0.3	0.21	0.6	0.081	0.4	0.217	0.6	NA	NA
2016-05-10 06:00:00	0.289	0.3	0.21	0.6	0.081	0.4	0.217	0.6	NA	NA
2016-05-10 06:15:00	0.289	0.3	0.21	0.6	0.081	0.4	0.217	0.6	NA	NA
2016-05-10 06:30:00	0.289	0.3	0.21	0.6	0.081	0.4	0.217	0.6	NA	NA
2016-05-10 06:45:00	0.289	0.3	0.209	0.6	0.081	0.4	0.217	0.6	NA	NA
2016-05-10 07:00:00	0.289	0.3	0.209	0.6	0.081	0.4	0.217	0.6	NA	NA
2016-05-10 07:15:00	0.289	0.3	0.209	0.6	0.081	0.4	0.217	0.6	NA	NA
2016-05-10 07:30:00	0.289	0.3	0.209	0.6	0.081	0.4	0.216	0.6	NA	NA
2016-05-10 07:45:00	0.289	0.3	0.209	0.6	0.081	0.4	0.216	0.6	NA	NA
2016-05-10 08:00:00	0.289	0.3	0.209	0.6	0.081	0.4	0.216	0.6	NA	NA
2016-05-10 08:15:00	0.289	0.3	0.209	0.6	0.081	0.4	0.216	0.6	NA	NA
2016-05-10 08:30:00	0.289	0.3	0.209	0.6	0.081	0.4	0.216	0.6	NA	NA
2016-05-10 08:45:00	0.289	0.3	0.209	0.6	0.081	0.4	0.216	0.6	NA	NA
2016-05-10 09:00:00	0.289	0.3	0.209	0.6	0.081	0.4	0.216	0.6	NA	NA
2016-05-10 09:15:00	0.289	0.3	0.209	0.6	0.081	0.4	0.216	0.6	NA	NA
2016-05-10 09:30:00	0.289	0.3	0.209	0.6	0.081	0.4	0.216	0.6	NA	NA
2016-05-10 09:45:00	0.289	0.3	0.209	0.6	0.08	0.4	0.216	0.6	NA	NA
2016-05-10 10:00:00	0.289	0.3	0.209	0.6	0.08	0.4	0.216	0.6	NA	NA
2016-05-10 10:15:00	0.289	0.3	0.209	0.6	0.08	0.4	0.216	0.6	NA	NA
2016-05-10 10:30:00	0.289	0.3	0.209	0.6	0.08	0.4	0.216	0.6	NA	NA
2016-05-10 10:45:00	0.289	0.3	0.209	0.6	0.08	0.4	0.216	0.6	NA	NA
2016-05-10 11:00:00	0.289	0.3	0.209	0.6	0.08	0.4	0.216	0.6	NA	NA
2016-05-10 11:15:00	0.288	0.3	0.209	0.6	0.08	0.4	0.216	0.6	NA	NA
2016-05-10 11:30:00	0.288	0.3	0.209	0.6	0.08	0.4	0.216	0.6	NA	NA
2016-05-10 11:45:00	0.288	0.3	0.209	0.6	0.08	0.4	0.216	0.6	NA	NA
2016-05-10 12:00:00	0.288	0.3	0.209	0.6	0.08	0.4	0.215	0.6	NA	NA
2016-05-10 12:15:00	0.288	0.3	0.209	0.6	0.08	0.4	0.215	0.6	NA	NA
2016-05-10 12:30:00	0.288	0.3	0.209	0.6	0.08	0.4	0.215	0.6	NA	NA
2016-05-10 12:45:00	0.288	0.3	0.209	0.6	0.08	0.4	0.215	0.6	NA	NA
2016-05-10 13:00:00	0.288	0.3	0.209	0.6	0.08	0.4	0.215	0.6	NA	NA
2016-05-10 13:15:00	0.288	0.3	0.208	0.6	0.08	0.4	0.215	0.6	NA	NA
2016-05-10 13:30:00	0.288	0.3	0.208	0.6	0.08	0.4	0.215	0.6	NA	NA
2016-05-10 13:45:00	0.288	0.3	0.208	0.6	0.08	0.4	0.215	0.6	NA	NA
2016-05-10 14:00:00	0.288	0.3	0.208	0.6	0.08	0.4	0.215	0.6	NA	NA
2016-05-10 14:15:00	0.288	0.3	0.208	0.6	0.08	0.4	0.215	0.6	NA	NA
2016-05-10 14:30:00	0.288	0.3	0.208	0.6	0.08	0.4	0.215	0.6	NA	NA
2016-05-10 14:45:00	0.288	0.3	0.208	0.6	0.08	0.4	0.215	0.6	NA	NA
2016-05-10 15:00:00	0.288	0.3	0.208	0.6	0.08	0.4	0.215	0.6	NA	NA
2016-05-10 15:15:00	0.288	0.3	0.208	0.6	0.08	0.4	0.215	0.6	NA	NA
2016-05-10 15:30:00	0.288	0.3	0.208	0.6	0.08	0.4	0.214	0.6	NA	NA
2016-05-10 15:45:00	0.288	0.3	0.208	0.6	0.08	0.4	0.214	0.6	NA	NA
2016-05-10 16:00:00	0.288	0.3	0.208	0.6	0.08	0.4	0.214	0.6	NA	NA
2016-05-10 16:15:00	0.288	0.3	0.208	0.6	0.08	0.4	0.214	0.6	NA	NA
2016-05-10 16:30:00	0.288	0.3	0.208	0.6	0.08	0.4	0.214	0.6	NA	NA
2016-05-10 16:45:00	0.288	0.3	0.208	0.6	0.08	0.4	0.214	0.6	NA	NA
2016-05-10 17:00:00	0.288	0.3	0.208	0.6	0.08	0.4	0.214	0.6	NA	NA
2016-05-10 17:15:00	0.288	0.3	0.208	0.6	0.08	0.4	0.214	0.6	NA	NA
2016-05-10 17:30:00	0.288	0.3	0.208	0.6	0.08	0.4	0.214	0.6	NA	NA
2016-05-10 17:45:00	0.288	0.3	0.208	0.6	0.08	0.4	0.214	0.6	NA	NA
2016-05-10 18:00:00	0.288	0.3	0.208	0.6	0.08	0.4	0.214	0.6	NA	NA
2016-05-10 18:15:00	0.288	0.3	0.208	0.6	0.08	0.4	0.214	0.6	NA	NA
2016-05-10 18:30:00	0.288	0.3	0.208	0.6	0.08	0.4	0.214	0.6	NA	NA
2016-05-10 18:45:00	0.288	0.3	0.208	0.6	0.08	0.4	0.214	0.6	NA	NA
2016-05-10 19:00:00	0.288	0.3	0.208	0.6	0.08	0.4	0.214	0.6	NA	NA
2016-05-10 19:15:00	0.287	0.3	0.208	0.6	0.08	0.4	0.214	0.6	NA	NA
2016-05-10 19:30:00	0.287	0.3	0.208	0.6	0.08	0.4	0.214	0.6	NA	NA
2016-05-10 19:45:00	0.287	0.3	0.208	0.6	0.08	0.4	0.214	0.6	NA	NA
2016-05-10 20:00:00	0.287	0.3	0.208	0.6	0.08	0.4	0.213	0.6	NA	NA
2016-05-10 20:15:00	0.287	0.3	0.208	0.6	0.08	0.4	0.213	0.6	NA	NA
2016-05-10 20:30:00	0.287	0.3	0.208	0.6	0.08	0.4	0.213	0.6	NA	NA
2016-05-10 20:45:00	0.287	0.3	0.208	0.6	0.08	0.4	0.213	0.6	NA	NA
2016-05-10 21:00:00	0.287	0.3	0.208	0.6	0.08	0.4	0.213	0.6	NA	NA
2016-05-10 21:15:00	0.287	0.3	0.208	0.6	0.08	0.4	0.213	0.6	NA	NA
2016-05-10 21:30:00	0.287	0.3	0.208	0.6	0.08	0.4	0.213	0.6	NA	NA
2016-05-10 21:45:00	0.287	0.3	0.207	0.6	0.08	0.4	0.213	0.6	NA	NA
2016-05-10 22:00:00	0.287	0.3	0.207	0.6	0.08	0.4	0.213	0.6	NA	NA
2016-05-10 22:15:00	0.287	0.3	0.207	0.6	0.08	0.4	0.213	0.6	NA	NA
2016-05-10 22:30:00	0.287	0.3	0.207	0.6	0.08	0.4	0.213	0.6	NA	NA
2016-05-10 22:45:00	0.287	0.3	0.207	0.6	0.08	0.4	0.213	0.6	NA	NA
2016-05-10 23:00:00	0.287	0.3	0.207	0.6	0.08	0.4	0.213	0.6	NA	NA
2016-05-10 23:15:00	0.287	0.3	0.207	0.6	0.08	0.4	0.213	0.6	NA	NA
2016-05-10 23:30:00	0.287	0.3	0.207	0.6	0.08	0.4	0.213	0.6	NA	NA
2016-05-10 23:45:00	0.287	0.3	0.207	0.6	0.08	0.4	0.213	0.6	NA	NA
2016-05-11	0.287	0.3	0.207	0.6	0.08	0.4	0.213	0.6	NA	NA
2016-05-11 00:15:00	0.287	0.3	0.207	0.6	0.08	0.4	0.213	0.6	NA	NA
2016-05-11 00:30:00	0.287	0.3	0.207	0.6	0.08	0.4	0.213	0.6	NA	NA
2016-05-11 00:45:00	0.287	0.3	0.207	0.6	0.08	0.4	0.213	0.6	NA	NA
2016-05-11 01:00:00	0.287	0.3	0.207	0.6	0.08	0.4	0.213	0.6	NA	NA
2016-05-11 01:15:00	0.287	0.3	0.207	0.6	0.08	0.4	0.212	0.6	NA	NA
2016-05-11 01:30:00	0.287	0.3	0.207	0.6	0.08	0.4	0.212	0.6	NA	NA
2016-05-11 01:45:00	0.287	0.3	0.207	0.6	0.08	0.4	0.212	0.6	NA	NA
2016-05-11 02:00:00	0.287	0.3	0.207	0.6	0.08	0.4	0.212	0.6	NA	NA
2016-05-11 02:15:00	0.287	0.3	0.207	0.6	0.08	0.4	0.212	0.6	NA	NA
2016-05-11 02:30:00	0.287	0.3	0.207	0.6	0.08	0.4	0.212	0.6	NA	NA
2016-05-11 02:45:00	0.287	0.3	0.207	0.6	0.08	0.4	0.212	0.6	NA	NA
2016-05-11 03:00:00	0.287	0.3	0.207	0.6	0.08	0.4	0.211	0.6	NA	NA
2016-05-11 03:15:00	0.287	0.3	0.207	0.6	0.08	0.4	0.211	0.6	NA	NA
2016-05-11 03:30:00	0.287	0.3	0.207	0.6	0.08	0.4	0.211	0.6	NA	NA
2016-05-11 03:45:00	0.287	0.3	0.207	0.6	0.08	0.4	0.211	0.6	NA	NA
2016-05-11 04:00:00	0.287	0.3	0.207	0.6	0.08	0.4	0.211	0.6	NA	NA
2016-05-11 04:15:00	0.287	0.3	0.207	0.6	0.08	0.4	0.211	0.6	NA	NA
2016-05-11 04:30:00	0.287	0.3	0.207	0.6	0.08	0.4	0.211	0.6	NA	NA
2016-05-11 04:45:00	0.287	0.3	0.207	0.6	0.08	0.4	0.211	0.6	NA	NA
2016-05-11 05:00:00	0.287	0.3	0.207	0.6	0.08	0.4	0.211	0.6	NA	NA
2016-05-11 05:15:00	0.287	0.3	0.207	0.6	0.08	0.4	0.211	0.6	NA	NA
2016-05-11 05:30:00	0.287	0.3	0.207	0.6	0.08	0.4	0.211	0.6	NA	NA
2016-05-11 05:45:00	0.286	0.3	0.207	0.6	0.08	0.4	0.211	0.6	NA	NA
2016-05-11 06:00:00	0.286	0.3	0.207	0.6	0.08	0.4	0.211	0.6	NA	NA
2016-05-11 06:15:00	0.286	0.3	0.207	0.6	0.08	0.4	0.211	0.6	NA	NA
2016-05-11 06:30:00	0.286	0.3	0.207	0.6	0.08	0.4	0.211	0.6	NA	NA
2016-05-11 06:45:00	0.286	0.3	0.206	0.6	0.079	0.4	0.211	0.6	NA	NA
2016-05-11 07:00:00	0.286	0.3	0.206	0.6	0.079	0.4	0.211	0.6	NA	NA
2016-05-11 07:15:00	0.286	0.3	0.206	0.6	0.079	0.4	0.211	0.6	NA	NA
2016-05-11 07:30:00	0.286	0.3	0.206	0.6	0.079	0.4	0.211	0.6	NA	NA
2016-05-11 07:45:00	0.286	0.3	0.206	0.6	0.079	0.4	0.211	0.6	NA	NA
2016-05-11 08:00:00	0.286	0.3	0.206	0.6	0.079	0.4	0.211	0.6	NA	NA
2016-05-11 08:15:00	0.286	0.3	0.206	0.6	0.08	0.4	0.211	0.6	NA	NA
2016-05-11 08:30:00	0.286	0.3	0.206	0.6	0.079	0.4	0.211	0.6	NA	NA
2016-05-11 08:45:00	0.286	0.3	0.206	0.6	0.079	0.4	0.211	0.6	NA	NA
2016-05-11 09:00:00	0.286	0.3	0.206	0.6	0.079	0.4	0.211	0.6	NA	NA
2016-05-11 09:15:00	0.286	0.3	0.206	0.6	0.08	0.4	0.21	0.6	NA	NA
2016-05-11 09:30:00	0.286	0.3	0.206	0.6	0.079	0.4	0.21	0.6	NA	NA
2016-05-11 09:45:00	0.286	0.3	0.206	0.6	0.079	0.4	0.21	0.6	NA	NA
2016-05-11 10:00:00	0.286	0.3	0.206	0.6	0.079	0.4	0.21	0.6	NA	NA
2016-05-11 10:15:00	0.286	0.3	0.206	0.6	0.079	0.4	0.21	0.6	NA	NA
2016-05-11 10:30:00	0.286	0.3	0.206	0.6	0.079	0.4	0.21	0.6	NA	NA
2016-05-11 10:45:00	0.286	0.3	0.206	0.6	0.079	0.4	0.21	0.6	NA	NA
2016-05-11 11:00:00	0.286	0.3	0.206	0.6	0.079	0.4	0.21	0.6	NA	NA
2016-05-11 11:15:00	0.286	0.3	0.206	0.6	0.079	0.4	0.21	0.6	NA	NA
2016-05-11 11:30:00	0.285	0.3	0.206	0.6	0.079	0.4	0.21	0.6	NA	NA
2016-05-11 11:45:00	0.285	0.3	0.206	0.6	0.079	0.4	0.21	0.6	NA	NA
2016-05-11 12:00:00	0.285	0.3	0.206	0.6	0.079	0.4	0.21	0.6	NA	NA
2016-05-11 12:15:00	0.285	0.3	0.206	0.6	0.079	0.4	0.21	0.6	NA	NA
2016-05-11 12:30:00	0.285	0.3	0.206	0.6	0.079	0.4	0.21	0.6	NA	NA
2016-05-11 12:45:00	0.285	0.3	0.206	0.6	0.079	0.4	0.21	0.6	NA	NA
2016-05-11 13:00:00	0.285	0.3	0.206	0.6	0.079	0.4	0.21	0.6	NA	NA
2016-05-11 13:15:00	0.285	0.3	0.206	0.6	0.079	0.4	0.21	0.6	NA	NA
2016-05-11 13:30:00	0.285	0.3	0.206	0.6	0.079	0.4	0.21	0.6	NA	NA
2016-05-11 13:45:00	0.285	0.3	0.206	0.6	0.079	0.4	0.21	0.6	NA	NA
2016-05-11 14:00:00	0.285	0.3	0.206	0.6	0.079	0.4	0.21	0.6	NA	NA
2016-05-11 14:15:00	0.285	0.3	0.206	0.6	0.079	0.4	0.21	0.6	NA	NA
2016-05-11 14:30:00	0.285	0.3	0.206	0.6	0.079	0.4	0.21	0.6	NA	NA
2016-05-11 14:45:00	0.285	0.3	0.206	0.6	0.079	0.4	0.21	0.6	NA	NA
2016-05-11 15:00:00	0.285	0.3	0.206	0.6	0.079	0.4	0.21	0.6	NA	NA
2016-05-11 15:15:00	0.285	0.3	0.206	0.6	0.079	0.4	0.21	0.6	NA	NA
2016-05-11 15:30:00	0.285	0.3	0.206	0.6	0.079	0.4	0.21	0.6	NA	NA
2016-05-11 15:45:00	0.285	0.3	0.206	0.6	0.079	0.4	0.209	0.6	NA	NA
2016-05-11 16:00:00	0.285	0.3	0.206	0.6	0.079	0.4	0.209	0.6	NA	NA
2016-05-11 16:15:00	0.285	0.3	0.206	0.6	0.079	0.4	0.209	0.6	NA	NA
2016-05-11 16:30:00	0.285	0.3	0.206	0.6	0.079	0.4	0.209	0.6	NA	NA
2016-05-11 16:45:00	0.285	0.3	0.206	0.6	0.079	0.5	0.209	0.6	NA	NA
2016-05-11 17:00:00	0.285	0.3	0.206	0.6	0.079	0.4	0.209	0.6	NA	NA
2016-05-11 17:15:00	0.285	0.3	0.206	0.6	0.079	0.4	0.209	0.6	NA	NA
2016-05-11 17:30:00	0.285	0.3	0.206	0.6	0.079	0.4	0.209	0.6	NA	NA
2016-05-11 17:45:00	0.285	0.3	0.205	0.6	0.079	0.4	0.209	0.6	NA	NA
2016-05-11 18:00:00	0.285	0.3	0.205	0.6	0.079	0.4	0.209	0.6	NA	NA
2016-05-11 18:15:00	0.285	0.3	0.205	0.6	0.079	0.4	0.209	0.6	NA	NA
2016-05-11 18:30:00	0.285	0.3	0.205	0.6	0.079	0.5	0.209	0.6	NA	NA
2016-05-11 18:45:00	0.285	0.3	0.205	0.6	0.079	0.4	0.209	0.6	NA	NA
2016-05-11 19:00:00	0.285	0.3	0.205	0.6	0.079	0.4	0.209	0.6	NA	NA
2016-05-11 19:15:00	0.285	0.3	0.205	0.6	0.079	0.4	0.209	0.6	NA	NA
2016-05-11 19:30:00	0.285	0.3	0.205	0.6	0.079	0.5	0.209	0.6	NA	NA
2016-05-11 19:45:00	0.285	0.3	0.205	0.6	0.079	0.4	0.209	0.6	NA	NA
2016-05-11 20:00:00	0.285	0.3	0.205	0.6	0.079	0.4	0.209	0.6	NA	NA
2016-05-11 20:15:00	0.285	0.3	0.205	0.6	0.079	0.5	0.209	0.6	NA	NA
2016-05-11 20:30:00	0.285	0.3	0.205	0.6	0.079	0.4	0.209	0.6	NA	NA
2016-05-11 20:45:00	0.285	0.3	0.205	0.6	0.079	0.5	0.209	0.6	NA	NA
2016-05-11 21:00:00	0.284	0.3	0.205	0.6	0.079	0.5	0.209	0.6	NA	NA
2016-05-11 21:15:00	0.284	0.3	0.205	0.6	0.079	0.5	0.209	0.6	NA	NA
2016-05-11 21:30:00	0.284	0.3	0.205	0.6	0.079	0.5	0.209	0.6	NA	NA
2016-05-11 21:45:00	0.284	0.3	0.205	0.6	0.079	0.4	0.209	0.6	NA	NA
2016-05-11 22:00:00	0.284	0.3	0.205	0.6	0.079	0.5	0.209	0.6	NA	NA
2016-05-11 22:15:00	0.284	0.3	0.205	0.6	0.079	0.5	0.209	0.6	NA	NA
2016-05-11 22:30:00	0.284	0.3	0.205	0.6	0.079	0.5	0.208	0.6	NA	NA
2016-05-11 22:45:00	0.284	0.3	0.205	0.6	0.079	0.5	0.208	0.6	NA	NA
2016-05-11 23:00:00	0.284	0.3	0.205	0.6	0.079	0.5	0.208	0.6	NA	NA
2016-05-11 23:15:00	0.284	0.3	0.205	0.6	0.079	0.5	0.208	0.6	NA	NA
2016-05-11 23:30:00	0.284	0.3	0.205	0.6	0.079	0.4	0.208	0.6	NA	NA
2016-05-11 23:45:00	0.284	0.3	0.205	0.6	0.079	0.5	0.208	0.6	NA	NA
2016-05-12	0.284	0.3	0.205	0.6	0.079	0.5	0.208	0.6	NA	NA
2016-05-12 00:15:00	0.284	0.3	0.205	0.6	0.079	0.5	0.208	0.6	NA	NA
2016-05-12 00:30:00	0.284	0.3	0.205	0.6	0.079	0.5	0.208	0.6	NA	NA
2016-05-12 00:45:00	0.284	0.3	0.205	0.6	0.079	0.5	0.208	0.6	NA	NA
2016-05-12 01:00:00	0.284	0.3	0.205	0.6	0.079	0.5	0.208	0.6	NA	NA
2016-05-12 01:15:00	0.284	0.3	0.205	0.6	0.079	0.5	0.208	0.6	NA	NA
2016-05-12 01:30:00	0.284	0.3	0.205	0.6	0.079	0.5	0.208	0.6	NA	NA
2016-05-12 01:45:00	0.284	0.3	0.205	0.6	0.079	0.5	0.208	0.6	NA	NA
2016-05-12 02:00:00	0.284	0.3	0.205	0.6	0.079	0.5	0.208	0.6	NA	NA
2016-05-12 02:15:00	0.284	0.3	0.205	0.6	0.079	0.5	0.208	0.6	NA	NA
2016-05-12 02:30:00	0.284	0.3	0.205	0.6	0.079	0.5	0.208	0.6	NA	NA
2016-05-12 02:45:00	0.284	0.3	0.205	0.6	0.079	0.5	0.208	0.6	NA	NA
2016-05-12 03:00:00	0.284	0.3	0.205	0.6	0.079	0.5	0.208	0.6	NA	NA
2016-05-12 03:15:00	0.284	0.3	0.205	0.6	0.079	0.5	0.208	0.6	NA	NA
2016-05-12 03:30:00	0.284	0.3	0.204	0.6	0.079	0.5	0.208	0.6	NA	NA
2016-05-12 03:45:00	0.284	0.3	0.204	0.6	0.079	0.5	0.208	0.6	NA	NA
2016-05-12 04:00:00	0.284	0.3	0.204	0.6	0.079	0.5	0.208	0.6	NA	NA
2016-05-12 04:15:00	0.284	0.3	0.204	0.6	0.079	0.5	0.208	0.6	NA	NA
2016-05-12 04:30:00	0.284	0.3	0.204	0.6	0.079	0.5	0.208	0.6	NA	NA
2016-05-12 04:45:00	0.284	0.3	0.204	0.6	0.079	0.5	0.208	0.6	NA	NA
2016-05-12 05:00:00	0.284	0.3	0.204	0.6	0.079	0.5	0.208	0.6	NA	NA
2016-05-12 05:15:00	0.284	0.3	0.204	0.6	0.079	0.5	0.208	0.6	NA	NA
2016-05-12 05:30:00	0.284	0.3	0.204	0.6	0.079	0.5	0.208	0.6	NA	NA
2016-05-12 05:45:00	0.284	0.3	0.204	0.6	0.079	0.5	0.208	0.6	NA	NA
2016-05-12 06:00:00	0.284	0.3	0.204	0.6	0.079	0.5	0.208	0.6	NA	NA
2016-05-12 06:15:00	0.284	0.3	0.204	0.6	0.079	0.5	0.208	0.6	NA	NA
2016-05-12 06:30:00	0.284	0.3	0.204	0.6	0.079	0.5	0.208	0.6	NA	NA
2016-05-12 06:45:00	0.284	0.3	0.204	0.6	0.079	0.5	0.208	0.6	NA	NA
2016-05-12 07:00:00	0.284	0.3	0.204	0.6	0.079	0.5	0.208	0.6	NA	NA
2016-05-12 07:15:00	0.284	0.3	0.204	0.6	0.079	0.5	0.208	0.6	NA	NA
2016-05-12 07:30:00	0.284	0.3	0.204	0.6	0.079	0.5	0.208	0.6	NA	NA
2016-05-12 07:45:00	0.284	0.3	0.204	0.6	0.079	0.5	0.208	0.6	NA	NA
2016-05-12 08:00:00	0.284	0.3	0.204	0.6	0.079	0.5	0.207	0.6	NA	NA
2016-05-12 08:15:00	0.284	0.3	0.204	0.6	0.079	0.5	0.207	0.6	NA	NA
2016-05-12 08:30:00	0.284	0.3	0.204	0.6	0.079	0.5	0.207	0.6	NA	NA
2016-05-12 08:45:00	0.284	0.3	0.204	0.6	0.079	0.5	0.207	0.6	NA	NA
2016-05-12 09:00:00	0.284	0.3	0.204	0.6	0.079	0.5	0.207	0.6	NA	NA
2016-05-12 09:15:00	0.283	0.3	0.204	0.6	0.079	0.5	0.207	0.6	NA	NA
2016-05-12 09:30:00	0.283	0.3	0.204	0.6	0.079	0.5	0.207	0.6	NA	NA
2016-05-12 09:45:00	0.283	0.3	0.204	0.6	0.079	0.5	0.207	0.6	NA	NA
2016-05-12 10:00:00	0.283	0.3	0.204	0.6	0.079	0.5	0.207	0.6	NA	NA
2016-05-12 10:15:00	0.283	0.3	0.204	0.6	0.079	0.5	0.207	0.6	NA	NA
2016-05-12 10:30:00	0.283	0.3	0.204	0.6	0.079	0.5	0.207	0.6	NA	NA
2016-05-12 10:45:00	0.283	0.3	0.204	0.6	0.078	0.5	0.207	0.6	NA	NA
2016-05-12 11:00:00	0.283	0.3	0.204	0.6	0.078	0.5	0.207	0.6	NA	NA
2016-05-12 11:15:00	0.283	0.3	0.204	0.6	0.078	0.5	0.207	0.6	NA	NA
2016-05-12 11:30:00	0.283	0.3	0.204	0.6	0.078	0.5	0.207	0.6	NA	NA
2016-05-12 11:45:00	0.283	0.3	0.204	0.6	0.078	0.5	0.207	0.6	NA	NA
2016-05-12 12:00:00	0.283	0.3	0.204	0.6	0.078	0.5	0.207	0.6	NA	NA
2016-05-12 12:15:00	0.283	0.3	0.204	0.6	0.078	0.5	0.207	0.6	NA	NA
2016-05-12 12:30:00	0.283	0.3	0.204	0.6	0.078	0.5	0.207	0.6	NA	NA
2016-05-12 12:45:00	0.283	0.3	0.204	0.6	0.078	0.5	0.207	0.6	NA	NA
2016-05-12 13:00:00	0.283	0.3	0.204	0.6	0.078	0.5	0.207	0.6	NA	NA
2016-05-12 13:15:00	0.283	0.3	0.204	0.6	0.078	0.5	0.207	0.6	NA	NA
2016-05-12 13:30:00	0.283	0.3	0.204	0.6	0.078	0.5	0.207	0.6	NA	NA
2016-05-12 13:45:00	0.283	0.3	0.204	0.6	0.078	0.5	0.207	0.6	NA	NA
2016-05-12 14:00:00	0.283	0.3	0.204	0.6	0.078	0.5	0.207	0.6	NA	NA
2016-05-12 14:15:00	0.283	0.3	0.204	0.6	0.078	0.5	0.207	0.6	NA	NA
2016-05-12 14:30:00	0.283	0.3	0.204	0.6	0.078	0.5	0.207	0.6	NA	NA
2016-05-12 14:45:00	0.283	0.3	0.204	0.6	0.078	0.5	0.207	0.6	NA	NA
2016-05-12 15:00:00	0.283	0.3	0.204	0.6	0.078	0.5	0.207	0.6	NA	NA
2016-05-12 15:15:00	0.283	0.3	0.204	0.6	0.078	0.5	0.207	0.6	NA	NA
2016-05-12 15:30:00	0.283	0.3	0.204	0.6	0.078	0.5	0.207	0.6	NA	NA
2016-05-12 15:45:00	0.283	0.3	0.203	0.6	0.078	0.5	0.207	0.6	NA	NA
2016-05-12 16:00:00	0.283	0.3	0.204	0.6	0.078	0.5	0.207	0.6	NA	NA
2016-05-12 16:15:00	0.283	0.3	0.204	0.6	0.078	0.5	0.207	0.6	NA	NA
2016-05-12 16:30:00	0.283	0.3	0.204	0.6	0.078	0.5	0.207	0.6	NA	NA
2016-05-12 16:45:00	0.283	0.3	0.203	0.6	0.078	0.5	0.207	0.6	NA	NA
2016-05-12 17:00:00	0.283	0.3	0.203	0.6	0.078	0.5	0.207	0.6	NA	NA
2016-05-12 17:15:00	0.283	0.3	0.203	0.6	0.078	0.5	0.207	0.6	NA	NA
2016-05-12 17:30:00	0.283	0.3	0.203	0.6	0.078	0.5	0.207	0.6	NA	NA
2016-05-12 17:45:00	0.283	0.3	0.203	0.6	0.078	0.5	0.207	0.6	NA	NA
2016-05-12 18:00:00	0.283	0.3	0.203	0.6	0.078	0.5	0.207	0.6	NA	NA
2016-05-12 18:15:00	0.283	0.3	0.203	0.6	0.078	0.5	0.207	0.6	NA	NA
2016-05-12 18:30:00	0.283	0.3	0.203	0.6	0.078	0.5	0.206	0.6	NA	NA
2016-05-12 18:45:00	0.283	0.3	0.203	0.6	0.078	0.5	0.206	0.6	NA	NA
2016-05-12 19:00:00	0.283	0.3	0.203	0.6	0.078	0.5	0.206	0.6	NA	NA
2016-05-12 19:15:00	0.283	0.3	0.203	0.6	0.078	0.5	0.206	0.6	NA	NA
2016-05-12 19:30:00	0.283	0.3	0.203	0.6	0.078	0.5	0.206	0.6	NA	NA
2016-05-12 19:45:00	0.283	0.3	0.203	0.6	0.078	0.5	0.206	0.6	NA	NA
2016-05-12 20:00:00	0.283	0.3	0.203	0.6	0.078	0.5	0.206	0.6	NA	NA
2016-05-12 20:15:00	0.283	0.3	0.203	0.6	0.078	0.5	0.206	0.6	NA	NA
2016-05-12 20:30:00	0.283	0.3	0.203	0.6	0.078	0.5	0.206	0.6	NA	NA
2016-05-12 20:45:00	0.283	0.3	0.203	0.6	0.078	0.5	0.206	0.6	NA	NA
2016-05-12 21:00:00	0.283	0.3	0.203	0.6	0.078	0.5	0.206	0.6	NA	NA
2016-05-12 21:15:00	0.283	0.3	0.203	0.6	0.078	0.5	0.206	0.6	NA	NA
2016-05-12 21:30:00	0.283	0.3	0.203	0.6	0.078	0.5	0.206	0.6	NA	NA
2016-05-12 21:45:00	0.283	0.3	0.203	0.6	0.078	0.5	0.206	0.6	NA	NA
2016-05-12 22:00:00	0.283	0.3	0.203	0.6	0.078	0.5	0.206	0.6	NA	NA
2016-05-12 22:15:00	0.283	0.3	0.203	0.6	0.078	0.5	0.206	0.6	NA	NA
2016-05-12 22:30:00	0.283	0.3	0.203	0.6	0.078	0.5	0.206	0.6	NA	NA
2016-05-12 22:45:00	0.283	0.3	0.203	0.6	0.078	0.5	0.206	0.6	NA	NA
2016-05-12 23:00:00	0.283	0.3	0.203	0.6	0.078	0.5	0.206	0.6	NA	NA
2016-05-12 23:15:00	0.283	0.3	0.203	0.6	0.078	0.5	0.206	0.6	NA	NA
2016-05-12 23:30:00	0.283	0.3	0.203	0.6	0.078	0.5	0.206	0.6	NA	NA
2016-05-12 23:45:00	0.283	0.3	0.203	0.6	0.078	0.5	0.206	0.6	NA	NA
2016-05-13	0.283	0.3	0.203	0.6	0.078	0.5	0.206	0.6	NA	NA
2016-05-13 00:15:00	0.283	0.3	0.203	0.6	0.078	0.5	0.206	0.6	NA	NA
2016-05-13 00:30:00	0.283	0.3	0.203	0.6	0.078	0.5	0.206	0.6	NA	NA
2016-05-13 00:45:00	0.283	0.3	0.203	0.6	0.079	0.5	0.206	0.6	NA	NA
2016-05-13 01:00:00	0.282	0.3	0.203	0.6	0.079	0.5	0.206	0.6	NA	NA
2016-05-13 01:15:00	0.282	0.3	0.203	0.6	0.079	0.5	0.206	0.6	NA	NA
2016-05-13 01:30:00	0.282	0.3	0.203	0.6	0.079	0.5	0.206	0.6	NA	NA
2016-05-13 01:45:00	0.282	0.3	0.203	0.6	0.079	0.5	0.206	0.6	NA	NA
2016-05-13 02:00:00	0.282	0.3	0.203	0.6	0.079	0.5	0.206	0.6	NA	NA
2016-05-13 02:15:00	0.282	0.3	0.203	0.6	0.079	0.5	0.206	0.6	NA	NA
2016-05-13 02:30:00	0.282	0.3	0.203	0.6	0.079	0.5	0.206	0.6	NA	NA
2016-05-13 02:45:00	0.282	0.3	0.203	0.6	0.079	0.5	0.206	0.6	NA	NA
2016-05-13 03:00:00	0.282	0.3	0.203	0.6	0.079	0.5	0.206	0.6	NA	NA
2016-05-13 03:15:00	0.282	0.3	0.203	0.6	0.079	0.5	0.206	0.6	NA	NA
2016-05-13 03:30:00	0.282	0.3	0.203	0.6	0.079	0.5	0.206	0.6	NA	NA
2016-05-13 03:45:00	0.282	0.3	0.203	0.6	0.079	0.5	0.206	0.6	NA	NA
2016-05-13 04:00:00	0.282	0.3	0.203	0.6	0.079	0.5	0.206	0.6	NA	NA
2016-05-13 04:15:00	0.282	0.3	0.202	0.6	0.078	0.5	0.206	0.6	NA	NA
2016-05-13 04:30:00	0.282	0.3	0.203	0.6	0.079	0.5	0.206	0.6	NA	NA
2016-05-13 04:45:00	0.282	0.3	0.202	0.6	0.078	0.5	0.206	0.6	NA	NA
2016-05-13 05:00:00	0.282	0.3	0.202	0.6	0.078	0.5	0.206	0.6	NA	NA
2016-05-13 05:15:00	0.282	0.3	0.202	0.6	0.078	0.5	0.206	0.6	NA	NA
2016-05-13 05:30:00	0.282	0.3	0.202	0.6	0.078	0.5	0.206	0.6	NA	NA
2016-05-13 05:45:00	0.282	0.3	0.202	0.6	0.078	0.5	0.206	0.6	NA	NA
2016-05-13 06:00:00	0.282	0.3	0.202	0.6	0.078	0.5	0.206	0.6	NA	NA
2016-05-13 06:15:00	0.282	0.3	0.202	0.6	0.078	0.5	0.206	0.6	NA	NA
2016-05-13 06:30:00	0.282	0.3	0.202	0.6	0.078	0.5	0.206	0.6	NA	NA
2016-05-13 06:45:00	0.282	0.3	0.202	0.6	0.078	0.5	0.206	0.6	NA	NA
2016-05-13 07:00:00	0.282	0.3	0.202	0.6	0.078	0.5	0.206	0.6	NA	NA
2016-05-13 07:15:00	0.282	0.3	0.202	0.6	0.078	0.5	0.206	0.6	NA	NA
2016-05-13 07:30:00	0.282	0.3	0.202	0.6	0.078	0.5	0.206	0.6	NA	NA
2016-05-13 07:45:00	0.282	0.3	0.202	0.6	0.078	0.5	0.206	0.6	NA	NA
2016-05-13 08:00:00	0.282	0.3	0.202	0.6	0.078	0.5	0.206	0.6	NA	NA
2016-05-13 08:15:00	0.282	0.3	0.202	0.6	0.078	0.5	0.206	0.6	NA	NA
2016-05-13 08:30:00	0.282	0.3	0.202	0.6	0.078	0.5	0.205	0.6	NA	NA
2016-05-13 08:45:00	0.282	0.3	0.202	0.6	0.078	0.5	0.205	0.6	NA	NA
2016-05-13 09:00:00	0.282	0.3	0.202	0.6	0.078	0.5	0.205	0.6	NA	NA
2016-05-13 09:15:00	0.282	0.3	0.202	0.6	0.078	0.5	0.205	0.6	NA	NA
2016-05-13 09:30:00	0.282	0.3	0.202	0.6	0.078	0.5	0.205	0.6	NA	NA
2016-05-13 09:45:00	0.282	0.3	0.202	0.6	0.078	0.5	0.205	0.6	NA	NA
2016-05-13 10:00:00	0.282	0.3	0.202	0.6	0.078	0.5	0.205	0.6	NA	NA
2016-05-13 10:15:00	0.282	0.3	0.202	0.6	0.078	0.5	0.205	0.6	NA	NA
2016-05-13 10:30:00	0.282	0.3	0.202	0.6	0.078	0.5	0.205	0.6	NA	NA
2016-05-13 10:45:00	0.282	0.3	0.202	0.6	0.078	0.5	0.205	0.6	NA	NA
2016-05-13 11:00:00	0.282	0.3	0.202	0.6	0.078	0.5	0.205	0.6	NA	NA
2016-05-13 11:15:00	0.282	0.3	0.202	0.6	0.078	0.5	0.205	0.6	NA	NA
2016-05-13 11:30:00	0.281	0.3	0.202	0.6	0.078	0.5	0.205	0.6	NA	NA
2016-05-13 11:45:00	0.281	0.3	0.202	0.6	0.078	0.5	0.205	0.6	NA	NA
2016-05-13 12:00:00	0.281	0.3	0.202	0.6	0.078	0.5	0.205	0.6	NA	NA
2016-05-13 12:15:00	0.281	0.3	0.202	0.6	0.078	0.5	0.205	0.6	NA	NA
2016-05-13 12:30:00	0.281	0.3	0.202	0.6	0.078	0.5	0.205	0.6	NA	NA
2016-05-13 12:45:00	0.281	0.3	0.202	0.6	0.078	0.5	0.205	0.6	NA	NA
2016-05-13 13:00:00	0.281	0.3	0.202	0.6	0.078	0.5	0.205	0.6	NA	NA
2016-05-13 13:15:00	0.281	0.3	0.202	0.6	0.078	0.5	0.205	0.6	NA	NA
2016-05-13 13:30:00	0.281	0.3	0.202	0.6	0.078	0.5	0.204	0.6	NA	NA
2016-05-13 13:45:00	0.281	0.3	0.202	0.6	0.078	0.5	0.204	0.6	NA	NA
2016-05-13 14:00:00	0.281	0.3	0.202	0.6	0.078	0.5	0.204	0.6	NA	NA
2016-05-13 14:15:00	0.281	0.3	0.202	0.6	0.078	0.5	0.204	0.6	NA	NA
2016-05-13 14:30:00	0.281	0.3	0.202	0.6	0.078	0.5	0.204	0.6	NA	NA
2016-05-13 14:45:00	0.281	0.3	0.202	0.6	0.078	0.5	0.204	0.6	NA	NA
2016-05-13 15:00:00	0.281	0.3	0.202	0.6	0.078	0.5	0.204	0.6	NA	NA
2016-05-13 15:15:00	0.281	0.3	0.202	0.6	0.078	0.5	0.204	0.6	NA	NA
2016-05-13 15:30:00	0.281	0.3	0.202	0.6	0.078	0.5	0.204	0.6	NA	NA
2016-05-13 15:45:00	0.281	0.3	0.202	0.6	0.078	0.5	0.204	0.6	NA	NA
2016-05-13 16:00:00	0.281	0.3	0.202	0.6	0.078	0.5	0.204	0.6	NA	NA
2016-05-13 16:15:00	0.281	0.3	0.202	0.6	0.078	0.5	0.204	0.6	NA	NA
2016-05-13 16:30:00	0.281	0.3	0.202	0.6	0.078	0.5	0.204	0.6	NA	NA
2016-05-13 16:45:00	0.281	0.3	0.202	0.6	0.078	0.5	0.204	0.6	NA	NA
2016-05-13 17:00:00	0.281	0.3	0.202	0.6	0.078	0.5	0.204	0.6	NA	NA
2016-05-13 17:15:00	0.281	0.3	0.202	0.6	0.078	0.5	0.204	0.6	NA	NA
2016-05-13 17:30:00	0.281	0.3	0.202	0.6	0.078	0.5	0.204	0.6	NA	NA
2016-05-13 17:45:00	0.281	0.3	0.203	0.6	0.078	0.5	0.204	0.6	NA	NA
2016-05-13 18:00:00	0.281	0.3	0.203	0.6	0.078	0.5	0.204	0.6	NA	NA
2016-05-13 18:15:00	0.281	0.3	0.203	0.6	0.078	0.5	0.204	0.6	NA	NA
2016-05-13 18:30:00	0.281	0.3	0.204	0.6	0.078	0.5	0.204	0.6	NA	NA
2016-05-13 18:45:00	0.282	0.3	0.204	0.6	0.078	0.5	0.204	0.6	NA	NA
2016-05-13 19:00:00	0.284	0.3	0.205	0.6	0.078	0.5	0.204	0.6	NA	NA
2016-05-13 19:15:00	0.29	0.3	0.206	0.6	0.078	0.5	0.204	0.6	NA	NA
2016-05-13 19:30:00	0.304	0.3	0.208	0.6	0.078	0.5	0.204	0.6	NA	NA
2016-05-13 19:45:00	0.35	0.3	0.21	0.6	0.078	0.5	0.204	0.6	NA	NA
2016-05-13 20:00:00	0.427	0.3	0.211	0.6	0.078	0.5	0.204	0.6	NA	NA
2016-05-13 20:15:00	0.447	0.3	0.213	0.6	0.078	0.5	0.204	0.6	NA	NA
2016-05-13 20:30:00	0.452	0.3	0.214	0.6	0.078	0.5	0.204	0.6	NA	NA
2016-05-13 20:45:00	0.453	0.3	0.216	0.6	0.078	0.5	0.204	0.6	NA	NA
2016-05-13 21:00:00	0.454	0.3	0.218	0.6	0.078	0.5	0.204	0.6	NA	NA
2016-05-13 21:15:00	0.455	0.3	0.219	0.6	0.078	0.5	0.204	0.6	NA	NA
2016-05-13 21:30:00	0.456	0.3	0.22	0.6	0.078	0.5	0.204	0.6	NA	NA
2016-05-13 21:45:00	0.456	0.3	0.221	0.6	0.078	0.5	0.205	0.6	NA	NA
2016-05-13 22:00:00	0.456	0.3	0.222	0.6	0.078	0.5	0.206	0.6	NA	NA
2016-05-13 22:15:00	0.456	0.3	0.223	0.6	0.078	0.5	0.207	0.6	NA	NA
2016-05-13 22:30:00	0.456	0.3	0.224	0.6	0.078	0.5	0.208	0.6	NA	NA
2016-05-13 22:45:00	0.456	0.3	0.225	0.6	0.078	0.5	0.211	0.6	NA	NA
2016-05-13 23:00:00	0.456	0.3	0.225	0.6	0.078	0.5	0.213	0.6	NA	NA
2016-05-13 23:15:00	0.456	0.3	0.226	0.6	0.078	0.5	0.216	0.6	NA	NA
2016-05-13 23:30:00	0.456	0.3	0.226	0.6	0.078	0.5	0.218	0.6	NA	NA
2016-05-13 23:45:00	0.456	0.3	0.227	0.6	0.078	0.5	0.221	0.6	NA	NA
2016-05-14	0.456	0.3	0.227	0.6	0.079	0.5	0.223	0.6	NA	NA
2016-05-14 00:15:00	0.456	0.3	0.227	0.6	0.079	0.5	0.226	0.6	NA	NA
2016-05-14 00:30:00	0.456	0.3	0.227	0.6	0.079	0.5	0.228	0.6	NA	NA
2016-05-14 00:45:00	0.456	0.3	0.228	0.6	0.079	0.5	0.23	0.6	NA	NA
2016-05-14 01:00:00	0.456	0.3	0.228	0.6	0.08	0.5	0.232	0.6	NA	NA
2016-05-14 01:15:00	0.456	0.3	0.228	0.6	0.08	0.5	0.234	0.6	NA	NA
2016-05-14 01:30:00	0.456	0.3	0.228	0.6	0.08	0.5	0.236	0.6	NA	NA
2016-05-14 01:45:00	0.456	0.3	0.228	0.6	0.08	0.5	0.237	0.6	NA	NA
2016-05-14 02:00:00	0.456	0.3	0.228	0.6	0.08	0.5	0.238	0.6	NA	NA
2016-05-14 02:15:00	0.456	0.3	0.228	0.6	0.081	0.5	0.239	0.6	NA	NA
2016-05-14 02:30:00	0.455	0.3	0.228	0.6	0.081	0.5	0.24	0.6	NA	NA
2016-05-14 02:45:00	0.442	0.3	0.228	0.6	0.081	0.5	0.241	0.6	NA	NA
2016-05-14 03:00:00	0.371	0.3	0.228	0.6	0.081	0.5	0.241	0.6	NA	NA
2016-05-14 03:15:00	0.342	0.3	0.228	0.6	0.081	0.5	0.242	0.6	NA	NA
2016-05-14 03:30:00	0.332	0.3	0.228	0.6	0.081	0.5	0.242	0.6	NA	NA
2016-05-14 03:45:00	0.328	0.3	0.228	0.6	0.081	0.5	0.243	0.6	NA	NA
2016-05-14 04:00:00	0.325	0.3	0.228	0.6	0.081	0.5	0.243	0.6	NA	NA
2016-05-14 04:15:00	0.322	0.3	0.228	0.6	0.082	0.5	0.243	0.6	NA	NA
2016-05-14 04:30:00	0.321	0.3	0.228	0.6	0.082	0.5	0.243	0.6	NA	NA
2016-05-14 04:45:00	0.319	0.3	0.227	0.6	0.082	0.5	0.243	0.6	NA	NA
2016-05-14 05:00:00	0.317	0.3	0.227	0.6	0.082	0.5	0.243	0.6	NA	NA
2016-05-14 05:15:00	0.316	0.3	0.227	0.6	0.082	0.5	0.243	0.6	NA	NA
2016-05-14 05:30:00	0.315	0.3	0.227	0.6	0.082	0.5	0.243	0.6	NA	NA
2016-05-14 05:45:00	0.314	0.3	0.227	0.6	0.082	0.5	0.243	0.6	NA	NA
2016-05-14 06:00:00	0.313	0.3	0.227	0.6	0.083	0.5	0.243	0.6	NA	NA
2016-05-14 06:15:00	0.312	0.3	0.227	0.6	0.083	0.5	0.242	0.6	NA	NA
2016-05-14 06:30:00	0.311	0.3	0.227	0.6	0.083	0.5	0.242	0.6	NA	NA
2016-05-14 06:45:00	0.311	0.3	0.226	0.6	0.083	0.5	0.242	0.6	NA	NA
2016-05-14 07:00:00	0.31	0.3	0.226	0.6	0.083	0.5	0.242	0.6	NA	NA
2016-05-14 07:15:00	0.31	0.3	0.226	0.6	0.083	0.5	0.241	0.6	NA	NA
2016-05-14 07:30:00	0.309	0.3	0.226	0.6	0.083	0.5	0.241	0.6	NA	NA
2016-05-14 07:45:00	0.308	0.3	0.226	0.6	0.083	0.5	0.241	0.6	NA	NA
2016-05-14 08:00:00	0.308	0.3	0.226	0.6	0.084	0.5	0.241	0.6	NA	NA
2016-05-14 08:15:00	0.308	0.3	0.226	0.6	0.083	0.5	0.24	0.6	NA	NA
2016-05-14 08:30:00	0.307	0.3	0.225	0.6	0.083	0.5	0.24	0.6	NA	NA
2016-05-14 08:45:00	0.307	0.3	0.225	0.6	0.083	0.5	0.24	0.6	NA	NA
2016-05-14 09:00:00	0.306	0.3	0.225	0.6	0.083	0.5	0.24	0.6	NA	NA
2016-05-14 09:15:00	0.306	0.3	0.225	0.6	0.083	0.5	0.239	0.6	NA	NA
2016-05-14 09:30:00	0.305	0.3	0.225	0.6	0.083	0.5	0.239	0.6	NA	NA
2016-05-14 09:45:00	0.305	0.3	0.225	0.6	0.083	0.5	0.239	0.6	NA	NA
2016-05-14 10:00:00	0.304	0.3	0.225	0.6	0.083	0.5	0.239	0.6	NA	NA
2016-05-14 10:15:00	0.304	0.3	0.224	0.6	0.083	0.5	0.238	0.6	NA	NA
2016-05-14 10:30:00	0.304	0.3	0.224	0.6	0.083	0.5	0.238	0.6	NA	NA
2016-05-14 10:45:00	0.304	0.3	0.224	0.6	0.083	0.5	0.238	0.6	NA	NA
2016-05-14 11:00:00	0.303	0.3	0.224	0.6	0.083	0.5	0.238	0.6	NA	NA
2016-05-14 11:15:00	0.303	0.3	0.224	0.6	0.084	0.5	0.237	0.6	NA	NA
2016-05-14 11:30:00	0.302	0.3	0.224	0.6	0.083	0.5	0.237	0.6	NA	NA
2016-05-14 11:45:00	0.302	0.3	0.223	0.6	0.083	0.5	0.237	0.6	NA	NA
2016-05-14 12:00:00	0.302	0.3	0.223	0.6	0.084	0.5	0.237	0.6	NA	NA
2016-05-14 12:15:00	0.302	0.3	0.223	0.6	0.084	0.5	0.236	0.6	NA	NA
2016-05-14 12:30:00	0.302	0.3	0.223	0.6	0.084	0.5	0.236	0.6	NA	NA
2016-05-14 12:45:00	0.301	0.3	0.223	0.6	0.084	0.5	0.236	0.6	NA	NA
2016-05-14 13:00:00	0.301	0.3	0.223	0.6	0.084	0.5	0.236	0.6	NA	NA
2016-05-14 13:15:00	0.301	0.3	0.223	0.6	0.084	0.5	0.235	0.6	NA	NA
2016-05-14 13:30:00	0.301	0.3	0.222	0.6	0.084	0.5	0.235	0.6	NA	NA
2016-05-14 13:45:00	0.3	0.3	0.222	0.6	0.084	0.5	0.235	0.6	NA	NA
2016-05-14 14:00:00	0.3	0.3	0.223	0.6	0.084	0.5	0.234	0.6	NA	NA
2016-05-14 14:15:00	0.3	0.3	0.224	0.6	0.084	0.5	0.234	0.6	NA	NA
2016-05-14 14:30:00	0.309	0.3	0.227	0.6	0.084	0.5	0.234	0.6	NA	NA
2016-05-14 14:45:00	0.406	0.3	0.231	0.6	0.086	0.5	0.234	0.6	NA	NA
2016-05-14 15:00:00	0.455	0.3	0.236	0.6	0.099	0.5	0.234	0.6	NA	NA
2016-05-14 15:15:00	0.457	0.3	0.239	0.6	0.124	0.5	0.234	0.6	NA	NA
2016-05-14 15:30:00	0.459	0.3	0.243	0.6	0.163	0.4	0.234	0.6	NA	NA
2016-05-14 15:45:00	0.459	0.3	0.246	0.6	0.212	0.4	0.236	0.6	NA	NA
2016-05-14 16:00:00	0.459	0.3	0.249	0.6	0.275	0.4	0.24	0.6	NA	NA
2016-05-14 16:15:00	0.459	0.3	0.251	0.6	0.374	0.4	0.246	0.6	NA	NA
2016-05-14 16:30:00	0.459	0.3	0.253	0.6	0.467	0.4	0.254	0.6	NA	NA
2016-05-14 16:45:00	0.459	0.3	0.255	0.6	0.489	0.4	0.264	0.6	NA	NA
2016-05-14 17:00:00	0.459	0.3	0.256	0.6	0.488	0.4	0.273	0.6	NA	NA
2016-05-14 17:15:00	0.459	0.3	0.256	0.6	0.464	0.4	0.283	0.6	NA	NA
2016-05-14 17:30:00	0.459	0.3	0.257	0.6	0.365	0.4	0.293	0.6	NA	NA
2016-05-14 17:45:00	0.459	0.3	0.257	0.6	0.26	0.4	0.303	0.6	NA	NA
2016-05-14 18:00:00	0.459	0.3	0.257	0.6	0.195	0.4	0.31	0.6	NA	NA
2016-05-14 18:15:00	0.459	0.3	0.256	0.6	0.163	0.4	0.316	0.6	NA	NA
2016-05-14 18:30:00	0.459	0.3	0.256	0.6	0.148	0.4	0.32	0.6	NA	NA
2016-05-14 18:45:00	0.459	0.3	0.255	0.6	0.132	0.4	0.322	0.6	NA	NA
2016-05-14 19:00:00	0.459	0.3	0.254	0.6	0.126	0.4	0.323	0.6	NA	NA
2016-05-14 19:15:00	0.459	0.3	0.254	0.6	0.121	0.4	0.323	0.6	NA	NA
2016-05-14 19:30:00	0.46	0.3	0.253	0.6	0.116	0.4	0.323	0.6	NA	NA
2016-05-14 19:45:00	0.46	0.3	0.253	0.6	0.113	0.4	0.322	0.6	NA	NA
2016-05-14 20:00:00	0.46	0.3	0.252	0.6	0.111	0.4	0.32	0.6	NA	NA
2016-05-14 20:15:00	0.46	0.3	0.252	0.6	0.11	0.4	0.318	0.6	NA	NA
2016-05-14 20:30:00	0.46	0.3	0.251	0.6	0.107	0.4	0.315	0.6	NA	NA
2016-05-14 20:45:00	0.46	0.3	0.25	0.6	0.106	0.4	0.313	0.6	NA	NA
2016-05-14 21:00:00	0.46	0.3	0.25	0.6	0.104	0.4	0.31	0.6	NA	NA
2016-05-14 21:15:00	0.46	0.3	0.249	0.6	0.103	0.4	0.307	0.6	NA	NA
2016-05-14 21:30:00	0.46	0.3	0.249	0.6	0.102	0.4	0.304	0.6	NA	NA
2016-05-14 21:45:00	0.46	0.3	0.248	0.6	0.102	0.4	0.301	0.6	NA	NA
2016-05-14 22:00:00	0.46	0.3	0.248	0.6	0.101	0.4	0.298	0.6	NA	NA
2016-05-14 22:15:00	0.46	0.3	0.247	0.6	0.1	0.4	0.295	0.6	NA	NA
2016-05-14 22:30:00	0.46	0.3	0.246	0.6	0.1	0.4	0.292	0.6	NA	NA
2016-05-14 22:45:00	0.459	0.3	0.246	0.6	0.099	0.4	0.29	0.6	NA	NA
2016-05-14 23:00:00	0.459	0.3	0.245	0.6	0.098	0.4	0.288	0.6	NA	NA
2016-05-14 23:15:00	0.459	0.3	0.245	0.6	0.098	0.4	0.286	0.6	NA	NA
2016-05-14 23:30:00	0.459	0.3	0.244	0.6	0.097	0.4	0.284	0.6	NA	NA
2016-05-14 23:45:00	0.459	0.3	0.244	0.6	0.097	0.4	0.282	0.6	NA	NA
2016-05-15	0.459	0.3	0.243	0.6	0.096	0.4	0.279	0.6	NA	NA
2016-05-15 00:15:00	0.459	0.3	0.243	0.6	0.096	0.4	0.278	0.6	NA	NA
2016-05-15 00:30:00	0.459	0.3	0.242	0.6	0.096	0.4	0.276	0.6	NA	NA
2016-05-15 00:45:00	0.454	0.3	0.242	0.6	0.095	0.4	0.275	0.6	NA	NA
2016-05-15 01:00:00	0.389	0.3	0.241	0.6	0.095	0.4	0.273	0.6	NA	NA
2016-05-15 01:15:00	0.353	0.3	0.241	0.6	0.094	0.4	0.272	0.6	NA	NA
2016-05-15 01:30:00	0.34	0.3	0.24	0.6	0.094	0.4	0.271	0.6	NA	NA
2016-05-15 01:45:00	0.335	0.3	0.24	0.6	0.094	0.4	0.27	0.6	NA	NA
2016-05-15 02:00:00	0.332	0.3	0.239	0.6	0.094	0.4	0.269	0.6	NA	NA
2016-05-15 02:15:00	0.33	0.3	0.239	0.6	0.094	0.4	0.269	0.6	NA	NA
2016-05-15 02:30:00	0.328	0.3	0.239	0.6	0.093	0.4	0.268	0.6	NA	NA
2016-05-15 02:45:00	0.326	0.3	0.238	0.6	0.093	0.4	0.267	0.6	NA	NA
2016-05-15 03:00:00	0.325	0.3	0.238	0.6	0.093	0.4	0.266	0.6	NA	NA
2016-05-15 03:15:00	0.324	0.3	0.237	0.6	0.093	0.4	0.265	0.6	NA	NA
2016-05-15 03:30:00	0.323	0.3	0.237	0.6	0.092	0.4	0.264	0.6	NA	NA
2016-05-15 03:45:00	0.322	0.3	0.237	0.6	0.092	0.4	0.263	0.6	NA	NA
2016-05-15 04:00:00	0.32	0.3	0.236	0.6	0.092	0.4	0.263	0.6	NA	NA
2016-05-15 04:15:00	0.32	0.3	0.236	0.6	0.092	0.4	0.262	0.6	NA	NA
2016-05-15 04:30:00	0.319	0.3	0.236	0.6	0.092	0.4	0.261	0.6	NA	NA
2016-05-15 04:45:00	0.318	0.3	0.236	0.6	0.092	0.4	0.26	0.6	NA	NA
2016-05-15 05:00:00	0.317	0.3	0.235	0.6	0.091	0.4	0.26	0.6	NA	NA
2016-05-15 05:15:00	0.316	0.3	0.235	0.6	0.091	0.4	0.259	0.6	NA	NA
2016-05-15 05:30:00	0.316	0.3	0.235	0.6	0.091	0.4	0.259	0.6	NA	NA
2016-05-15 05:45:00	0.315	0.3	0.234	0.6	0.091	0.4	0.258	0.6	NA	NA
2016-05-15 06:00:00	0.315	0.3	0.234	0.6	0.091	0.4	0.258	0.6	NA	NA
2016-05-15 06:15:00	0.314	0.3	0.234	0.6	0.091	0.4	0.257	0.6	NA	NA
2016-05-15 06:30:00	0.313	0.3	0.234	0.6	0.091	0.4	0.257	0.6	NA	NA
2016-05-15 06:45:00	0.313	0.3	0.233	0.6	0.091	0.4	0.256	0.6	NA	NA
2016-05-15 07:00:00	0.313	0.3	0.233	0.6	0.09	0.4	0.256	0.6	NA	NA
2016-05-15 07:15:00	0.312	0.3	0.233	0.6	0.09	0.4	0.255	0.6	NA	NA
2016-05-15 07:30:00	0.311	0.3	0.233	0.6	0.09	0.4	0.255	0.6	NA	NA
2016-05-15 07:45:00	0.311	0.3	0.232	0.6	0.09	0.4	0.255	0.6	NA	NA
2016-05-15 08:00:00	0.311	0.3	0.232	0.6	0.09	0.4	0.254	0.6	NA	NA
2016-05-15 08:15:00	0.31	0.3	0.232	0.6	0.09	0.4	0.254	0.6	NA	NA
2016-05-15 08:30:00	0.31	0.3	0.232	0.6	0.09	0.4	0.254	0.6	NA	NA
2016-05-15 08:45:00	0.31	0.3	0.231	0.6	0.09	0.4	0.253	0.6	NA	NA
2016-05-15 09:00:00	0.31	0.3	0.231	0.6	0.09	0.4	0.253	0.6	NA	NA
2016-05-15 09:15:00	0.309	0.3	0.231	0.6	0.089	0.4	0.253	0.6	NA	NA
2016-05-15 09:30:00	0.309	0.3	0.231	0.6	0.089	0.4	0.252	0.6	NA	NA
2016-05-15 09:45:00	0.308	0.3	0.231	0.6	0.089	0.4	0.252	0.6	NA	NA
2016-05-15 10:00:00	0.308	0.3	0.23	0.6	0.089	0.4	0.251	0.6	NA	NA
2016-05-15 10:15:00	0.308	0.3	0.23	0.6	0.089	0.4	0.251	0.6	NA	NA
2016-05-15 10:30:00	0.308	0.3	0.23	0.6	0.088	0.4	0.251	0.6	NA	NA
2016-05-15 10:45:00	0.307	0.3	0.23	0.6	0.088	0.4	0.25	0.6	NA	NA
2016-05-15 11:00:00	0.307	0.3	0.23	0.6	0.088	0.4	0.25	0.6	NA	NA
2016-05-15 11:15:00	0.307	0.3	0.229	0.6	0.088	0.4	0.25	0.6	NA	NA
2016-05-15 11:30:00	0.306	0.3	0.229	0.6	0.088	0.4	0.249	0.6	NA	NA
2016-05-15 11:45:00	0.306	0.3	0.228	0.6	0.088	0.4	0.249	0.6	NA	NA
2016-05-15 12:00:00	0.306	0.3	0.228	0.6	0.088	0.4	0.249	0.6	NA	NA
2016-05-15 12:15:00	0.306	0.3	0.228	0.6	0.088	0.4	0.248	0.6	NA	NA
2016-05-15 12:30:00	0.305	0.3	0.228	0.6	0.088	0.4	0.248	0.6	NA	NA
2016-05-15 12:45:00	0.305	0.3	0.228	0.6	0.088	0.4	0.248	0.6	NA	NA
2016-05-15 13:00:00	0.305	0.3	0.228	0.6	0.088	0.4	0.248	0.6	NA	NA
2016-05-15 13:15:00	0.305	0.3	0.227	0.6	0.088	0.4	0.247	0.6	NA	NA
2016-05-15 13:30:00	0.304	0.3	0.227	0.6	0.088	0.4	0.246	0.6	NA	NA
2016-05-15 13:45:00	0.304	0.3	0.227	0.6	0.087	0.5	0.246	0.6	NA	NA
2016-05-15 14:00:00	0.304	0.3	0.227	0.6	0.087	0.5	0.246	0.6	NA	NA
2016-05-15 14:15:00	0.304	0.3	0.227	0.6	0.087	0.4	0.246	0.6	NA	NA
2016-05-15 14:30:00	0.308	0.3	0.227	0.6	0.087	0.5	0.245	0.6	NA	NA
2016-05-15 14:45:00	0.357	0.3	0.227	0.6	0.087	0.5	0.245	0.6	NA	NA
2016-05-15 15:00:00	0.45	0.3	0.228	0.6	0.088	0.5	0.245	0.6	NA	NA
2016-05-15 15:15:00	0.458	0.3	0.229	0.6	0.088	0.4	0.245	0.6	NA	NA
2016-05-15 15:30:00	0.459	0.3	0.23	0.6	0.089	0.5	0.245	0.6	NA	NA
2016-05-15 15:45:00	0.459	0.3	0.232	0.6	0.09	0.5	0.245	0.6	NA	NA
2016-05-15 16:00:00	0.459	0.3	0.234	0.6	0.093	0.5	0.245	0.6	NA	NA
2016-05-15 16:15:00	0.46	0.3	0.236	0.6	0.095	0.4	0.245	0.6	NA	NA
2016-05-15 16:30:00	0.46	0.3	0.238	0.6	0.098	0.4	0.246	0.6	NA	NA
2016-05-15 16:45:00	0.46	0.3	0.239	0.6	0.099	0.4	0.247	0.6	NA	NA
2016-05-15 17:00:00	0.46	0.3	0.24	0.6	0.101	0.4	0.249	0.6	NA	NA
2016-05-15 17:15:00	0.46	0.3	0.241	0.6	0.101	0.4	0.251	0.6	NA	NA
2016-05-15 17:30:00	0.46	0.3	0.241	0.6	0.101	0.4	0.254	0.6	NA	NA
2016-05-15 17:45:00	0.46	0.3	0.242	0.6	0.101	0.4	0.256	0.6	NA	NA
2016-05-15 18:00:00	0.46	0.3	0.242	0.6	0.101	0.4	0.258	0.6	NA	NA
2016-05-15 18:15:00	0.46	0.3	0.242	0.6	0.1	0.4	0.259	0.6	NA	NA
2016-05-15 18:30:00	0.46	0.3	0.242	0.6	0.1	0.4	0.261	0.6	NA	NA
2016-05-15 18:45:00	0.46	0.3	0.242	0.6	0.099	0.4	0.262	0.6	NA	NA
2016-05-15 19:00:00	0.46	0.3	0.242	0.6	0.098	0.4	0.263	0.6	NA	NA
2016-05-15 19:15:00	0.46	0.3	0.242	0.6	0.098	0.4	0.264	0.6	NA	NA
2016-05-15 19:30:00	0.46	0.3	0.242	0.6	0.097	0.4	0.264	0.6	NA	NA
2016-05-15 19:45:00	0.46	0.3	0.242	0.6	0.097	0.4	0.265	0.6	NA	NA
2016-05-15 20:00:00	0.459	0.3	0.241	0.6	0.096	0.4	0.265	0.6	NA	NA
2016-05-15 20:15:00	0.459	0.3	0.241	0.6	0.096	0.4	0.265	0.6	NA	NA
2016-05-15 20:30:00	0.459	0.3	0.241	0.6	0.096	0.4	0.265	0.6	NA	NA
2016-05-15 20:45:00	0.459	0.3	0.241	0.6	0.095	0.4	0.264	0.6	NA	NA
2016-05-15 21:00:00	0.459	0.3	0.24	0.6	0.095	0.4	0.264	0.6	NA	NA
2016-05-15 21:15:00	0.459	0.3	0.24	0.6	0.094	0.4	0.264	0.6	NA	NA
2016-05-15 21:30:00	0.459	0.3	0.24	0.6	0.094	0.4	0.264	0.6	NA	NA
2016-05-15 21:45:00	0.446	0.3	0.24	0.6	0.094	0.4	0.263	0.6	NA	NA
2016-05-15 22:00:00	0.401	0.3	0.24	0.6	0.094	0.4	0.263	0.6	NA	NA
2016-05-15 22:15:00	0.371	0.3	0.24	0.6	0.094	0.4	0.262	0.6	NA	NA
2016-05-15 22:30:00	0.358	0.3	0.239	0.6	0.094	0.4	0.261	0.6	NA	NA
2016-05-15 22:45:00	0.347	0.3	0.239	0.6	0.094	0.4	0.261	0.6	NA	NA
2016-05-15 23:00:00	0.339	0.3	0.239	0.6	0.093	0.4	0.26	0.6	NA	NA
2016-05-15 23:15:00	0.335	0.3	0.239	0.6	0.093	0.4	0.26	0.6	NA	NA
2016-05-15 23:30:00	0.333	0.3	0.239	0.6	0.093	0.4	0.26	0.6	NA	NA
2016-05-15 23:45:00	0.33	0.3	0.238	0.6	0.093	0.4	0.259	0.6	NA	NA
2016-05-16	0.329	0.3	0.238	0.6	0.093	0.4	0.259	0.6	NA	NA
2016-05-16 00:15:00	0.328	0.3	0.238	0.6	0.092	0.4	0.258	0.6	NA	NA
2016-05-16 00:30:00	0.326	0.3	0.238	0.6	0.092	0.4	0.258	0.6	NA	NA
2016-05-16 00:45:00	0.325	0.3	0.237	0.6	0.092	0.4	0.258	0.6	NA	NA
2016-05-16 01:00:00	0.324	0.3	0.237	0.6	0.092	0.4	0.258	0.6	NA	NA
2016-05-16 01:15:00	0.322	0.3	0.237	0.6	0.092	0.4	0.257	0.6	NA	NA
2016-05-16 01:30:00	0.322	0.3	0.237	0.6	0.092	0.4	0.256	0.6	NA	NA
2016-05-16 01:45:00	0.321	0.3	0.236	0.6	0.092	0.4	0.256	0.6	NA	NA
2016-05-16 02:00:00	0.32	0.3	0.236	0.6	0.091	0.5	0.256	0.6	NA	NA
2016-05-16 02:15:00	0.319	0.3	0.236	0.6	0.091	0.4	0.255	0.6	NA	NA
2016-05-16 02:30:00	0.319	0.3	0.236	0.6	0.091	0.4	0.255	0.6	NA	NA
2016-05-16 02:45:00	0.318	0.3	0.236	0.6	0.091	0.5	0.255	0.6	NA	NA
2016-05-16 03:00:00	0.317	0.3	0.235	0.6	0.091	0.4	0.254	0.6	NA	NA
2016-05-16 03:15:00	0.316	0.3	0.235	0.6	0.091	0.4	0.254	0.6	NA	NA
2016-05-16 03:30:00	0.316	0.3	0.235	0.6	0.091	0.4	0.254	0.6	NA	NA
2016-05-16 03:45:00	0.315	0.3	0.234	0.6	0.091	0.5	0.253	0.6	NA	NA
2016-05-16 04:00:00	0.315	0.3	0.234	0.6	0.09	0.5	0.253	0.6	NA	NA
2016-05-16 04:15:00	0.315	0.3	0.234	0.6	0.09	0.4	0.253	0.6	NA	NA
2016-05-16 04:30:00	0.314	0.3	0.234	0.6	0.09	0.5	0.253	0.6	NA	NA
2016-05-16 04:45:00	0.314	0.3	0.233	0.6	0.09	0.5	0.252	0.6	NA	NA
2016-05-16 05:00:00	0.313	0.3	0.233	0.6	0.09	0.5	0.252	0.6	NA	NA
2016-05-16 05:15:00	0.313	0.3	0.233	0.6	0.09	0.5	0.251	0.6	NA	NA
2016-05-16 05:30:00	0.313	0.3	0.233	0.6	0.09	0.5	0.251	0.6	NA	NA
2016-05-16 05:45:00	0.312	0.3	0.233	0.6	0.09	0.5	0.251	0.6	NA	NA
2016-05-16 06:00:00	0.311	0.3	0.232	0.6	0.09	0.5	0.25	0.6	NA	NA
2016-05-16 06:15:00	0.311	0.3	0.232	0.6	0.09	0.5	0.25	0.6	NA	NA
2016-05-16 06:30:00	0.311	0.3	0.232	0.6	0.089	0.5	0.25	0.6	NA	NA
2016-05-16 06:45:00	0.311	0.3	0.232	0.6	0.089	0.5	0.249	0.6	NA	NA
2016-05-16 07:00:00	0.31	0.3	0.232	0.6	0.089	0.5	0.249	0.6	NA	NA
2016-05-16 07:15:00	0.31	0.3	0.232	0.6	0.089	0.5	0.249	0.6	NA	NA
2016-05-16 07:30:00	0.31	0.3	0.231	0.6	0.089	0.5	0.249	0.6	NA	NA
2016-05-16 07:45:00	0.309	0.3	0.231	0.6	0.088	0.5	0.248	0.6	NA	NA
2016-05-16 08:00:00	0.309	0.3	0.231	0.6	0.088	0.5	0.248	0.6	NA	NA
2016-05-16 08:15:00	0.308	0.3	0.231	0.6	0.088	0.5	0.248	0.6	NA	NA
2016-05-16 08:30:00	0.308	0.3	0.231	0.6	0.088	0.5	0.248	0.6	NA	NA
2016-05-16 08:45:00	0.308	0.3	0.23	0.6	0.088	0.5	0.247	0.6	NA	NA
2016-05-16 09:00:00	0.308	0.3	0.23	0.6	0.088	0.5	0.246	0.6	NA	NA
2016-05-16 09:15:00	0.308	0.3	0.23	0.6	0.088	0.5	0.246	0.6	NA	NA
2016-05-16 09:30:00	0.307	0.3	0.23	0.6	0.088	0.5	0.246	0.6	NA	NA
2016-05-16 09:45:00	0.307	0.3	0.23	0.6	0.088	0.5	0.246	0.6	NA	NA
2016-05-16 10:00:00	0.307	0.3	0.229	0.6	0.088	0.5	0.245	0.6	NA	NA
2016-05-16 10:15:00	0.307	0.3	0.229	0.6	0.088	0.5	0.245	0.6	NA	NA
2016-05-16 10:30:00	0.306	0.3	0.229	0.6	0.088	0.5	0.245	0.6	NA	NA
2016-05-16 10:45:00	0.306	0.3	0.228	0.6	0.087	0.5	0.245	0.6	NA	NA
2016-05-16 11:00:00	0.306	0.3	0.228	0.6	0.087	0.5	0.244	0.6	NA	NA
2016-05-16 11:15:00	0.306	0.3	0.228	0.6	0.087	0.5	0.244	0.6	NA	NA
2016-05-16 11:30:00	0.305	0.3	0.228	0.6	0.087	0.5	0.244	0.6	NA	NA
2016-05-16 11:45:00	0.305	0.3	0.228	0.6	0.087	0.5	0.244	0.6	NA	NA
2016-05-16 12:00:00	0.305	0.3	0.228	0.6	0.087	0.5	0.244	0.6	NA	NA
2016-05-16 12:15:00	0.305	0.3	0.227	0.6	0.087	0.5	0.243	0.6	NA	NA
2016-05-16 12:30:00	0.305	0.3	0.227	0.6	0.087	0.5	0.243	0.6	NA	NA
2016-05-16 12:45:00	0.304	0.3	0.227	0.6	0.087	0.5	0.243	0.6	NA	NA
2016-05-16 13:00:00	0.304	0.3	0.227	0.6	0.087	0.5	0.243	0.6	NA	NA
2016-05-16 13:15:00	0.304	0.3	0.227	0.6	0.087	0.5	0.242	0.6	NA	NA
2016-05-16 13:30:00	0.304	0.3	0.227	0.6	0.087	0.5	0.242	0.6	NA	NA
2016-05-16 13:45:00	0.304	0.3	0.226	0.6	0.087	0.5	0.241	0.6	NA	NA
2016-05-16 14:00:00	0.304	0.3	0.226	0.6	0.087	0.5	0.241	0.6	NA	NA
2016-05-16 14:15:00	0.304	0.3	0.226	0.6	0.087	0.5	0.241	0.6	NA	NA
2016-05-16 14:30:00	0.304	0.3	0.226	0.6	0.086	0.5	0.241	0.6	NA	NA
2016-05-16 14:45:00	0.303	0.3	0.226	0.6	0.086	0.5	0.241	0.6	NA	NA
2016-05-16 15:00:00	0.303	0.3	0.226	0.6	0.086	0.5	0.24	0.6	NA	NA
2016-05-16 15:15:00	0.303	0.3	0.226	0.6	0.086	0.5	0.24	0.6	NA	NA
2016-05-16 15:30:00	0.303	0.3	0.225	0.6	0.086	0.5	0.24	0.6	NA	NA
2016-05-16 15:45:00	0.302	0.3	0.225	0.6	0.086	0.5	0.24	0.6	NA	NA
2016-05-16 16:00:00	0.302	0.3	0.225	0.6	0.086	0.5	0.239	0.6	NA	NA
2016-05-16 16:15:00	0.302	0.3	0.225	0.6	0.086	0.5	0.239	0.6	NA	NA
2016-05-16 16:30:00	0.302	0.3	0.225	0.6	0.086	0.5	0.239	0.6	NA	NA
2016-05-16 16:45:00	0.302	0.3	0.225	0.6	0.086	0.5	0.239	0.6	NA	NA
2016-05-16 17:00:00	0.302	0.3	0.225	0.6	0.086	0.5	0.239	0.6	NA	NA
2016-05-16 17:15:00	0.302	0.3	0.224	0.6	0.086	0.5	0.238	0.6	NA	NA
2016-05-16 17:30:00	0.302	0.3	0.224	0.6	0.086	0.5	0.238	0.6	NA	NA
2016-05-16 17:45:00	0.302	0.3	0.224	0.6	0.086	0.5	0.238	0.6	NA	NA
2016-05-16 18:00:00	0.301	0.3	0.224	0.6	0.086	0.5	0.238	0.6	NA	NA
2016-05-16 18:15:00	0.301	0.3	0.224	0.6	0.086	0.5	0.238	0.6	NA	NA
2016-05-16 18:30:00	0.301	0.3	0.224	0.6	0.086	0.5	0.237	0.6	NA	NA
2016-05-16 18:45:00	0.301	0.3	0.224	0.6	0.086	0.5	0.237	0.6	NA	NA
2016-05-16 19:00:00	0.301	0.3	0.224	0.6	0.086	0.5	0.237	0.6	NA	NA
2016-05-16 19:15:00	0.301	0.3	0.224	0.6	0.086	0.5	0.237	0.6	NA	NA
2016-05-16 19:30:00	0.301	0.3	0.224	0.6	0.086	0.5	0.237	0.6	NA	NA
2016-05-16 19:45:00	0.301	0.3	0.224	0.6	0.086	0.5	0.236	0.6	NA	NA
2016-05-16 20:00:00	0.301	0.3	0.224	0.6	0.086	0.5	0.236	0.6	NA	NA
2016-05-16 20:15:00	0.301	0.3	0.224	0.6	0.086	0.5	0.236	0.6	NA	NA
2016-05-16 20:30:00	0.301	0.3	0.224	0.6	0.086	0.5	0.236	0.6	NA	NA
2016-05-16 20:45:00	0.301	0.3	0.224	0.6	0.086	0.5	0.236	0.6	NA	NA
2016-05-16 21:00:00	0.301	0.3	0.225	0.6	0.086	0.5	0.236	0.6	NA	NA
2016-05-16 21:15:00	0.301	0.3	0.225	0.6	0.086	0.5	0.235	0.6	NA	NA
2016-05-16 21:30:00	0.302	0.3	0.226	0.6	0.086	0.5	0.235	0.6	NA	NA
2016-05-16 21:45:00	0.302	0.3	0.226	0.6	0.086	0.5	0.235	0.6	NA	NA
2016-05-16 22:00:00	0.302	0.3	0.227	0.6	0.086	0.5	0.234	0.6	NA	NA
2016-05-16 22:15:00	0.302	0.3	0.227	0.6	0.086	0.5	0.234	0.6	NA	NA
2016-05-16 22:30:00	0.303	0.3	0.227	0.6	0.086	0.5	0.234	0.6	NA	NA
2016-05-16 22:45:00	0.303	0.3	0.228	0.6	0.086	0.5	0.234	0.6	NA	NA
2016-05-16 23:00:00	0.304	0.3	0.228	0.6	0.086	0.5	0.234	0.6	NA	NA
2016-05-16 23:15:00	0.304	0.3	0.228	0.6	0.086	0.5	0.234	0.6	NA	NA
2016-05-16 23:30:00	0.304	0.3	0.228	0.6	0.086	0.5	0.234	0.6	NA	NA
2016-05-16 23:45:00	0.304	0.3	0.228	0.6	0.087	0.5	0.234	0.6	NA	NA
2016-05-17	0.304	0.3	0.228	0.6	0.087	0.5	0.234	0.6	NA	NA
2016-05-17 00:15:00	0.304	0.3	0.228	0.6	0.087	0.5	0.234	0.6	NA	NA
2016-05-17 00:30:00	0.304	0.3	0.228	0.6	0.087	0.5	0.235	0.6	NA	NA
2016-05-17 00:45:00	0.304	0.3	0.228	0.6	0.087	0.5	0.235	0.6	NA	NA
2016-05-17 01:00:00	0.304	0.3	0.228	0.6	0.087	0.5	0.236	0.6	NA	NA
2016-05-17 01:15:00	0.304	0.3	0.228	0.6	0.087	0.5	0.236	0.6	NA	NA
2016-05-17 01:30:00	0.305	0.3	0.228	0.6	0.087	0.5	0.237	0.6	NA	NA
2016-05-17 01:45:00	0.305	0.3	0.228	0.6	0.087	0.5	0.237	0.6	NA	NA
2016-05-17 02:00:00	0.305	0.3	0.228	0.6	0.087	0.5	0.238	0.6	NA	NA
2016-05-17 02:15:00	0.305	0.3	0.228	0.6	0.087	0.5	0.238	0.6	NA	NA
2016-05-17 02:30:00	0.304	0.3	0.228	0.6	0.087	0.5	0.238	0.6	NA	NA
2016-05-17 02:45:00	0.304	0.3	0.228	0.6	0.087	0.5	0.239	0.6	NA	NA
2016-05-17 03:00:00	0.304	0.3	0.228	0.6	0.086	0.5	0.239	0.6	NA	NA
2016-05-17 03:15:00	0.304	0.3	0.228	0.6	0.086	0.5	0.239	0.6	NA	NA
2016-05-17 03:30:00	0.304	0.3	0.228	0.6	0.086	0.5	0.239	0.6	NA	NA
2016-05-17 03:45:00	0.304	0.3	0.228	0.6	0.086	0.5	0.239	0.6	NA	NA
2016-05-17 04:00:00	0.304	0.3	0.228	0.6	0.086	0.5	0.239	0.6	NA	NA
2016-05-17 04:15:00	0.304	0.3	0.228	0.6	0.086	0.5	0.239	0.6	NA	NA
2016-05-17 04:30:00	0.304	0.3	0.228	0.6	0.086	0.5	0.239	0.6	NA	NA
2016-05-17 04:45:00	0.304	0.3	0.227	0.6	0.086	0.5	0.239	0.6	NA	NA
2016-05-17 05:00:00	0.304	0.3	0.227	0.6	0.086	0.5	0.24	0.6	NA	NA
2016-05-17 05:15:00	0.304	0.3	0.227	0.6	0.086	0.5	0.239	0.6	NA	NA
2016-05-17 05:30:00	0.304	0.3	0.227	0.6	0.086	0.5	0.24	0.6	NA	NA
2016-05-17 05:45:00	0.304	0.3	0.227	0.6	0.086	0.5	0.239	0.6	NA	NA
2016-05-17 06:00:00	0.304	0.3	0.227	0.6	0.086	0.5	0.239	0.6	NA	NA
2016-05-17 06:15:00	0.304	0.3	0.227	0.6	0.086	0.5	0.239	0.6	NA	NA
2016-05-17 06:30:00	0.303	0.3	0.227	0.6	0.086	0.5	0.239	0.6	NA	NA
2016-05-17 06:45:00	0.303	0.3	0.227	0.6	0.086	0.5	0.239	0.6	NA	NA
2016-05-17 07:00:00	0.303	0.3	0.227	0.6	0.086	0.5	0.239	0.6	NA	NA
2016-05-17 07:15:00	0.303	0.3	0.227	0.6	0.086	0.5	0.239	0.6	NA	NA
2016-05-17 07:30:00	0.303	0.3	0.226	0.6	0.086	0.5	0.239	0.6	NA	NA
2016-05-17 07:45:00	0.302	0.3	0.226	0.6	0.086	0.5	0.239	0.6	NA	NA
2016-05-17 08:00:00	0.302	0.3	0.226	0.6	0.086	0.5	0.239	0.6	NA	NA
2016-05-17 08:15:00	0.302	0.3	0.226	0.6	0.086	0.5	0.238	0.6	NA	NA
2016-05-17 08:30:00	0.302	0.3	0.226	0.6	0.086	0.5	0.238	0.6	NA	NA
2016-05-17 08:45:00	0.302	0.3	0.226	0.6	0.086	0.5	0.238	0.6	NA	NA
2016-05-17 09:00:00	0.302	0.3	0.226	0.6	0.086	0.5	0.238	0.6	NA	NA
2016-05-17 09:15:00	0.302	0.3	0.226	0.6	0.086	0.5	0.238	0.6	NA	NA
2016-05-17 09:30:00	0.302	0.3	0.226	0.6	0.086	0.5	0.238	0.6	NA	NA
2016-05-17 09:45:00	0.302	0.3	0.225	0.6	0.086	0.5	0.238	0.6	NA	NA
2016-05-17 10:00:00	0.302	0.3	0.225	0.6	0.086	0.5	0.238	0.6	NA	NA
2016-05-17 10:15:00	0.302	0.3	0.225	0.6	0.086	0.5	0.238	0.6	NA	NA
2016-05-17 10:30:00	0.302	0.3	0.225	0.6	0.086	0.5	0.237	0.6	NA	NA
2016-05-17 10:45:00	0.302	0.3	0.225	0.6	0.086	0.5	0.237	0.6	NA	NA
2016-05-17 11:00:00	0.302	0.3	0.225	0.6	0.086	0.5	0.237	0.6	NA	NA
2016-05-17 11:15:00	0.301	0.3	0.225	0.6	0.086	0.5	0.237	0.6	NA	NA
2016-05-17 11:30:00	0.301	0.3	0.225	0.6	0.086	0.5	0.237	0.6	NA	NA
2016-05-17 11:45:00	0.301	0.3	0.225	0.6	0.086	0.5	0.237	0.6	NA	NA
2016-05-17 12:00:00	0.301	0.3	0.225	0.6	0.085	0.5	0.237	0.6	NA	NA
2016-05-17 12:15:00	0.301	0.3	0.224	0.6	0.085	0.5	0.236	0.6	NA	NA
2016-05-17 12:30:00	0.301	0.3	0.224	0.6	0.085	0.5	0.236	0.6	NA	NA
2016-05-17 12:45:00	0.301	0.3	0.224	0.6	0.085	0.5	0.236	0.6	NA	NA
2016-05-17 13:00:00	0.301	0.3	0.224	0.6	0.085	0.5	0.236	0.6	NA	NA
2016-05-17 13:15:00	0.301	0.3	0.224	0.6	0.085	0.5	0.236	0.6	NA	NA
2016-05-17 13:30:00	0.301	0.3	0.224	0.6	0.085	0.5	0.236	0.6	NA	NA
2016-05-17 13:45:00	0.3	0.3	0.224	0.6	0.085	0.5	0.236	0.6	NA	NA
2016-05-17 14:00:00	0.3	0.3	0.224	0.6	0.085	0.5	0.235	0.6	NA	NA
2016-05-17 14:15:00	0.3	0.3	0.223	0.6	0.085	0.5	0.235	0.6	NA	NA
2016-05-17 14:30:00	0.3	0.3	0.223	0.6	0.085	0.5	0.235	0.6	NA	NA
2016-05-17 14:45:00	0.3	0.3	0.223	0.6	0.085	0.5	0.235	0.6	NA	NA
2016-05-17 15:00:00	0.3	0.3	0.223	0.6	0.085	0.5	0.234	0.6	NA	NA
2016-05-17 15:15:00	0.3	0.3	0.223	0.6	0.085	0.5	0.234	0.6	NA	NA
2016-05-17 15:30:00	0.3	0.3	0.223	0.6	0.085	0.5	0.234	0.6	NA	NA
2016-05-17 15:45:00	0.3	0.3	0.223	0.6	0.085	0.5	0.234	0.6	NA	NA
2016-05-17 16:00:00	0.3	0.3	0.223	0.6	0.085	0.5	0.234	0.6	NA	NA
2016-05-17 16:15:00	0.299	0.3	0.223	0.6	0.085	0.5	0.234	0.6	NA	NA
2016-05-17 16:30:00	0.299	0.3	0.223	0.6	0.085	0.5	0.234	0.6	NA	NA
2016-05-17 16:45:00	0.299	0.3	0.223	0.6	0.085	0.5	0.234	0.6	NA	NA
2016-05-17 17:00:00	0.299	0.3	0.223	0.6	0.085	0.5	0.234	0.6	NA	NA
2016-05-17 17:15:00	0.299	0.3	0.222	0.6	0.085	0.5	0.233	0.6	NA	NA
2016-05-17 17:30:00	0.299	0.3	0.222	0.6	0.085	0.5	0.233	0.6	NA	NA
2016-05-17 17:45:00	0.299	0.3	0.222	0.6	0.085	0.5	0.233	0.6	NA	NA
2016-05-17 18:00:00	0.299	0.3	0.222	0.6	0.085	0.5	0.233	0.6	NA	NA
2016-05-17 18:15:00	0.299	0.3	0.222	0.6	0.085	0.5	0.233	0.6	NA	NA
2016-05-17 18:30:00	0.299	0.3	0.222	0.6	0.085	0.5	0.233	0.6	NA	NA
2016-05-17 18:45:00	0.299	0.3	0.222	0.6	0.085	0.5	0.233	0.6	NA	NA
2016-05-17 19:00:00	0.299	0.3	0.222	0.6	0.085	0.5	0.233	0.6	NA	NA
2016-05-17 19:15:00	0.299	0.3	0.222	0.6	0.085	0.5	0.233	0.6	NA	NA
2016-05-17 19:30:00	0.298	0.3	0.222	0.6	0.085	0.5	0.232	0.6	NA	NA
2016-05-17 19:45:00	0.298	0.3	0.222	0.6	0.085	0.5	0.232	0.6	NA	NA
2016-05-17 20:00:00	0.298	0.3	0.222	0.6	0.085	0.5	0.232	0.6	NA	NA
2016-05-17 20:15:00	0.298	0.3	0.221	0.6	0.084	0.5	0.232	0.6	NA	NA
2016-05-17 20:30:00	0.298	0.3	0.221	0.6	0.084	0.5	0.232	0.6	NA	NA
2016-05-17 20:45:00	0.298	0.3	0.221	0.6	0.084	0.5	0.232	0.6	NA	NA
2016-05-17 21:00:00	0.298	0.3	0.221	0.6	0.084	0.5	0.232	0.6	NA	NA
2016-05-17 21:15:00	0.298	0.3	0.221	0.6	0.084	0.5	0.232	0.6	NA	NA
2016-05-17 21:30:00	0.298	0.3	0.221	0.6	0.084	0.5	0.231	0.6	NA	NA
2016-05-17 21:45:00	0.298	0.3	0.221	0.6	0.084	0.5	0.231	0.6	NA	NA
2016-05-17 22:00:00	0.298	0.3	0.221	0.6	0.084	0.5	0.231	0.6	NA	NA
2016-05-17 22:15:00	0.298	0.3	0.221	0.6	0.084	0.5	0.231	0.6	NA	NA
2016-05-17 22:30:00	0.298	0.3	0.221	0.6	0.084	0.5	0.231	0.6	NA	NA
2016-05-17 22:45:00	0.298	0.3	0.221	0.6	0.084	0.5	0.231	0.6	NA	NA
2016-05-17 23:00:00	0.298	0.3	0.221	0.6	0.084	0.5	0.231	0.6	NA	NA
2016-05-17 23:15:00	0.298	0.3	0.22	0.6	0.084	0.5	0.231	0.6	NA	NA
2016-05-17 23:30:00	0.298	0.3	0.22	0.6	0.084	0.5	0.231	0.6	NA	NA
2016-05-17 23:45:00	0.297	0.3	0.22	0.6	0.084	0.5	0.23	0.6	NA	NA
2016-05-18	0.297	0.3	0.22	0.6	0.084	0.5	0.23	0.6	NA	NA
2016-05-18 00:15:00	0.297	0.3	0.22	0.6	0.084	0.5	0.23	0.6	NA	NA
2016-05-18 00:30:00	0.297	0.3	0.22	0.6	0.084	0.5	0.23	0.6	NA	NA
2016-05-18 00:45:00	0.297	0.3	0.22	0.6	0.084	0.5	0.23	0.6	NA	NA
2016-05-18 01:00:00	0.297	0.3	0.22	0.6	0.084	0.5	0.23	0.6	NA	NA
2016-05-18 01:15:00	0.297	0.3	0.22	0.6	0.084	0.5	0.23	0.6	NA	NA
2016-05-18 01:30:00	0.297	0.3	0.22	0.6	0.084	0.5	0.229	0.6	NA	NA
2016-05-18 01:45:00	0.297	0.3	0.22	0.6	0.084	0.5	0.229	0.6	NA	NA
2016-05-18 02:00:00	0.297	0.3	0.22	0.6	0.084	0.5	0.229	0.6	NA	NA
2016-05-18 02:15:00	0.296	0.3	0.22	0.6	0.084	0.5	0.229	0.6	NA	NA
2016-05-18 02:30:00	0.296	0.3	0.22	0.6	0.084	0.5	0.229	0.6	NA	NA
2016-05-18 02:45:00	0.296	0.3	0.22	0.6	0.084	0.5	0.229	0.6	NA	NA
2016-05-18 03:00:00	0.296	0.3	0.22	0.6	0.084	0.5	0.228	0.6	NA	NA
2016-05-18 03:15:00	0.296	0.3	0.22	0.6	0.084	0.5	0.228	0.6	NA	NA
2016-05-18 03:30:00	0.296	0.3	0.22	0.6	0.084	0.5	0.228	0.6	NA	NA
2016-05-18 03:45:00	0.296	0.3	0.22	0.6	0.084	0.5	0.228	0.6	NA	NA
2016-05-18 04:00:00	0.296	0.3	0.22	0.6	0.084	0.5	0.228	0.6	NA	NA
2016-05-18 04:15:00	0.296	0.3	0.22	0.6	0.084	0.5	0.228	0.6	NA	NA
2016-05-18 04:30:00	0.296	0.3	0.22	0.6	0.084	0.5	0.228	0.6	NA	NA
2016-05-18 04:45:00	0.296	0.3	0.22	0.6	0.084	0.5	0.228	0.6	NA	NA
2016-05-18 05:00:00	0.296	0.3	0.22	0.6	0.084	0.5	0.228	0.6	NA	NA
2016-05-18 05:15:00	0.296	0.3	0.22	0.6	0.084	0.5	0.228	0.6	NA	NA
2016-05-18 05:30:00	0.296	0.3	0.22	0.6	0.084	0.5	0.228	0.6	NA	NA
2016-05-18 05:45:00	0.296	0.3	0.22	0.6	0.084	0.5	0.228	0.6	NA	NA
2016-05-18 06:00:00	0.296	0.3	0.22	0.6	0.084	0.5	0.227	0.6	NA	NA
2016-05-18 06:15:00	0.296	0.3	0.22	0.6	0.084	0.5	0.227	0.6	NA	NA
2016-05-18 06:30:00	0.296	0.3	0.22	0.6	0.084	0.5	0.227	0.6	NA	NA
2016-05-18 06:45:00	0.296	0.3	0.22	0.6	0.084	0.5	0.227	0.6	NA	NA
2016-05-18 07:00:00	0.296	0.3	0.22	0.6	0.084	0.5	0.227	0.6	NA	NA
2016-05-18 07:15:00	0.296	0.3	0.22	0.6	0.084	0.5	0.227	0.6	NA	NA
2016-05-18 07:30:00	0.296	0.3	0.22	0.6	0.084	0.5	0.227	0.6	NA	NA
2016-05-18 07:45:00	0.296	0.3	0.22	0.6	0.084	0.5	0.227	0.6	NA	NA
2016-05-18 08:00:00	0.296	0.3	0.22	0.6	0.084	0.5	0.227	0.6	NA	NA
2016-05-18 08:15:00	0.296	0.3	0.22	0.6	0.084	0.5	0.227	0.6	NA	NA
2016-05-18 08:30:00	0.296	0.3	0.22	0.6	0.084	0.5	0.227	0.6	NA	NA
2016-05-18 08:45:00	0.296	0.3	0.22	0.6	0.084	0.5	0.227	0.6	NA	NA
2016-05-18 09:00:00	0.296	0.3	0.22	0.6	0.084	0.5	0.227	0.6	NA	NA
2016-05-18 09:15:00	0.296	0.3	0.22	0.6	0.084	0.5	0.227	0.6	NA	NA
2016-05-18 09:30:00	0.296	0.3	0.22	0.6	0.084	0.5	0.227	0.6	NA	NA
2016-05-18 09:45:00	0.296	0.3	0.22	0.6	0.084	0.5	0.227	0.6	NA	NA
2016-05-18 10:00:00	0.296	0.3	0.22	0.6	0.084	0.5	0.227	0.6	NA	NA
2016-05-18 10:15:00	0.296	0.3	0.22	0.6	0.084	0.5	0.227	0.6	NA	NA
2016-05-18 10:30:00	0.296	0.3	0.22	0.6	0.084	0.5	0.227	0.6	NA	NA
2016-05-18 10:45:00	0.296	0.3	0.22	0.6	0.084	0.5	0.228	0.6	NA	NA
2016-05-18 11:00:00	0.296	0.3	0.22	0.6	0.084	0.5	0.228	0.6	NA	NA
2016-05-18 11:15:00	0.296	0.3	0.22	0.6	0.084	0.5	0.228	0.6	NA	NA
2016-05-18 11:30:00	0.296	0.3	0.22	0.6	0.084	0.5	0.228	0.6	NA	NA
2016-05-18 11:45:00	0.296	0.3	0.22	0.6	0.084	0.5	0.228	0.6	NA	NA
2016-05-18 12:00:00	0.296	0.3	0.22	0.6	0.084	0.5	0.228	0.6	NA	NA
2016-05-18 12:15:00	0.296	0.3	0.22	0.6	0.084	0.5	0.228	0.6	NA	NA
2016-05-18 12:30:00	0.296	0.3	0.22	0.6	0.084	0.5	0.228	0.6	NA	NA
2016-05-18 12:45:00	0.296	0.3	0.22	0.6	0.084	0.5	0.228	0.6	NA	NA
2016-05-18 13:00:00	0.296	0.3	0.22	0.6	0.084	0.5	0.228	0.6	NA	NA
2016-05-18 13:15:00	0.296	0.3	0.22	0.6	0.084	0.5	0.228	0.6	NA	NA
2016-05-18 13:30:00	0.296	0.3	0.219	0.6	0.084	0.5	0.228	0.6	NA	NA
2016-05-18 13:45:00	0.295	0.3	0.219	0.6	0.084	0.5	0.228	0.6	NA	NA
2016-05-18 14:00:00	0.295	0.3	0.219	0.6	0.084	0.5	0.228	0.6	NA	NA
2016-05-18 14:15:00	0.295	0.3	0.219	0.6	0.084	0.5	0.228	0.6	NA	NA
2016-05-18 14:30:00	0.295	0.3	0.219	0.6	0.084	0.5	0.228	0.6	NA	NA
2016-05-18 14:45:00	0.295	0.3	0.219	0.6	0.084	0.5	0.228	0.6	NA	NA
2016-05-18 15:00:00	0.295	0.3	0.219	0.6	0.084	0.5	0.228	0.6	NA	NA
2016-05-18 15:15:00	0.295	0.3	0.219	0.6	0.084	0.5	0.228	0.6	NA	NA
2016-05-18 15:30:00	0.295	0.3	0.219	0.6	0.084	0.5	0.228	0.6	NA	NA
2016-05-18 15:45:00	0.295	0.3	0.218	0.6	0.083	0.5	0.228	0.6	NA	NA
2016-05-18 16:00:00	0.295	0.3	0.218	0.6	0.083	0.5	0.228	0.6	NA	NA
2016-05-18 16:15:00	0.295	0.3	0.218	0.6	0.083	0.5	0.228	0.6	NA	NA
2016-05-18 16:30:00	0.295	0.3	0.218	0.6	0.083	0.5	0.228	0.6	NA	NA
2016-05-18 16:45:00	0.295	0.3	0.218	0.6	0.083	0.5	0.228	0.6	NA	NA
2016-05-18 17:00:00	0.295	0.3	0.218	0.6	0.083	0.5	0.227	0.6	NA	NA
2016-05-18 17:15:00	0.295	0.3	0.218	0.6	0.083	0.5	0.227	0.6	NA	NA
2016-05-18 17:30:00	0.295	0.3	0.218	0.6	0.083	0.5	0.227	0.6	NA	NA
2016-05-18 17:45:00	0.295	0.3	0.218	0.6	0.083	0.5	0.227	0.6	NA	NA
2016-05-18 18:00:00	0.295	0.3	0.219	0.6	0.083	0.5	0.227	0.6	NA	NA
2016-05-18 18:15:00	0.295	0.3	0.219	0.6	0.083	0.5	0.227	0.6	NA	NA
2016-05-18 18:30:00	0.295	0.3	0.22	0.6	0.083	0.5	0.227	0.6	NA	NA
2016-05-18 18:45:00	0.295	0.3	0.22	0.6	0.083	0.5	0.227	0.6	NA	NA
2016-05-18 19:00:00	0.296	0.3	0.222	0.6	0.083	0.5	0.227	0.6	NA	NA
2016-05-18 19:15:00	0.3	0.3	0.223	0.6	0.084	0.5	0.227	0.6	NA	NA
2016-05-18 19:30:00	0.31	0.3	0.225	0.6	0.084	0.5	0.227	0.6	NA	NA
2016-05-18 19:45:00	0.364	0.3	0.227	0.6	0.084	0.5	0.227	0.6	NA	NA
2016-05-18 20:00:00	0.442	0.3	0.228	0.6	0.085	0.5	0.227	0.6	NA	NA
2016-05-18 20:15:00	0.456	0.3	0.229	0.6	0.085	0.5	0.227	0.6	NA	NA
2016-05-18 20:30:00	0.459	0.3	0.23	0.6	0.086	0.5	0.227	0.6	NA	NA
2016-05-18 20:45:00	0.459	0.3	0.231	0.6	0.086	0.5	0.227	0.6	NA	NA
2016-05-18 21:00:00	0.459	0.3	0.232	0.6	0.086	0.5	0.227	0.6	NA	NA
2016-05-18 21:15:00	0.459	0.3	0.232	0.6	0.086	0.5	0.228	0.6	NA	NA
2016-05-18 21:30:00	0.459	0.3	0.233	0.6	0.087	0.5	0.23	0.6	NA	NA
2016-05-18 21:45:00	0.459	0.3	0.233	0.6	0.087	0.5	0.231	0.6	NA	NA
2016-05-18 22:00:00	0.459	0.3	0.234	0.6	0.087	0.5	0.233	0.6	NA	NA
2016-05-18 22:15:00	0.459	0.3	0.234	0.6	0.087	0.5	0.235	0.6	NA	NA
2016-05-18 22:30:00	0.459	0.3	0.234	0.6	0.087	0.5	0.237	0.6	NA	NA
2016-05-18 22:45:00	0.459	0.3	0.234	0.6	0.087	0.5	0.238	0.6	NA	NA
2016-05-18 23:00:00	0.454	0.3	0.234	0.6	0.087	0.5	0.24	0.6	NA	NA
2016-05-18 23:15:00	0.403	0.3	0.234	0.6	0.087	0.5	0.241	0.6	NA	NA
2016-05-18 23:30:00	0.357	0.3	0.234	0.6	0.087	0.5	0.242	0.6	NA	NA
2016-05-18 23:45:00	0.34	0.3	0.234	0.6	0.088	0.5	0.243	0.6	NA	NA
2016-05-19	0.333	0.3	0.234	0.6	0.087	0.5	0.244	0.6	NA	NA
2016-05-19 00:15:00	0.329	0.3	0.234	0.6	0.087	0.5	0.245	0.6	NA	NA
2016-05-19 00:30:00	0.326	0.3	0.234	0.6	0.087	0.5	0.245	0.6	NA	NA
2016-05-19 00:45:00	0.324	0.3	0.234	0.6	0.087	0.5	0.245	0.6	NA	NA
2016-05-19 01:00:00	0.322	0.3	0.234	0.6	0.087	0.5	0.246	0.6	NA	NA
2016-05-19 01:15:00	0.32	0.3	0.234	0.6	0.087	0.5	0.246	0.6	NA	NA
2016-05-19 01:30:00	0.319	0.3	0.233	0.6	0.087	0.5	0.246	0.6	NA	NA
2016-05-19 01:45:00	0.318	0.3	0.233	0.6	0.087	0.5	0.246	0.6	NA	NA
2016-05-19 02:00:00	0.317	0.3	0.233	0.6	0.087	0.5	0.246	0.6	NA	NA
2016-05-19 02:15:00	0.316	0.3	0.233	0.6	0.087	0.5	0.246	0.6	NA	NA
2016-05-19 02:30:00	0.315	0.3	0.233	0.6	0.087	0.5	0.246	0.6	NA	NA
2016-05-19 02:45:00	0.314	0.3	0.233	0.6	0.087	0.5	0.246	0.6	NA	NA
2016-05-19 03:00:00	0.313	0.3	0.233	0.6	0.087	0.5	0.246	0.6	NA	NA
2016-05-19 03:15:00	0.313	0.3	0.232	0.6	0.087	0.5	0.246	0.6	NA	NA
2016-05-19 03:30:00	0.313	0.3	0.232	0.6	0.087	0.5	0.246	0.6	NA	NA
2016-05-19 03:45:00	0.312	0.3	0.232	0.6	0.087	0.5	0.245	0.6	NA	NA
2016-05-19 04:00:00	0.311	0.3	0.232	0.6	0.087	0.5	0.245	0.6	NA	NA
2016-05-19 04:15:00	0.311	0.3	0.232	0.6	0.087	0.5	0.245	0.6	NA	NA
2016-05-19 04:30:00	0.311	0.3	0.232	0.6	0.087	0.5	0.245	0.6	NA	NA
2016-05-19 04:45:00	0.31	0.3	0.231	0.6	0.087	0.5	0.245	0.6	NA	NA
2016-05-19 05:00:00	0.31	0.3	0.231	0.6	0.087	0.5	0.244	0.6	NA	NA
2016-05-19 05:15:00	0.31	0.3	0.231	0.6	0.087	0.5	0.244	0.6	NA	NA
2016-05-19 05:30:00	0.309	0.3	0.231	0.6	0.087	0.5	0.244	0.6	NA	NA
2016-05-19 05:45:00	0.308	0.3	0.231	0.6	0.087	0.5	0.244	0.6	NA	NA
2016-05-19 06:00:00	0.308	0.3	0.23	0.6	0.087	0.5	0.244	0.6	NA	NA
2016-05-19 06:15:00	0.308	0.3	0.23	0.6	0.086	0.5	0.243	0.6	NA	NA
2016-05-19 06:30:00	0.308	0.3	0.23	0.6	0.086	0.5	0.243	0.6	NA	NA
2016-05-19 06:45:00	0.307	0.3	0.23	0.6	0.086	0.5	0.243	0.6	NA	NA
2016-05-19 07:00:00	0.307	0.3	0.23	0.6	0.086	0.5	0.242	0.6	NA	NA
2016-05-19 07:15:00	0.307	0.3	0.23	0.6	0.086	0.5	0.242	0.6	NA	NA
2016-05-19 07:30:00	0.306	0.3	0.229	0.6	0.086	0.5	0.242	0.6	NA	NA
2016-05-19 07:45:00	0.306	0.3	0.229	0.6	0.086	0.5	0.241	0.6	NA	NA
2016-05-19 08:00:00	0.306	0.3	0.229	0.6	0.086	0.5	0.241	0.6	NA	NA
2016-05-19 08:15:00	0.305	0.3	0.228	0.6	0.086	0.5	0.241	0.6	NA	NA
2016-05-19 08:30:00	0.305	0.3	0.228	0.6	0.086	0.5	0.241	0.6	NA	NA
2016-05-19 08:45:00	0.305	0.3	0.228	0.6	0.086	0.5	0.24	0.6	NA	NA
2016-05-19 09:00:00	0.305	0.3	0.228	0.6	0.086	0.5	0.24	0.6	NA	NA
2016-05-19 09:15:00	0.304	0.3	0.228	0.6	0.086	0.5	0.24	0.6	NA	NA
2016-05-19 09:30:00	0.304	0.3	0.228	0.6	0.086	0.5	0.24	0.6	NA	NA
2016-05-19 09:45:00	0.304	0.3	0.227	0.6	0.086	0.5	0.239	0.6	NA	NA
2016-05-19 10:00:00	0.304	0.3	0.227	0.6	0.086	0.5	0.239	0.6	NA	NA
2016-05-19 10:15:00	0.304	0.3	0.227	0.6	0.086	0.5	0.239	0.6	NA	NA
2016-05-19 10:30:00	0.304	0.3	0.227	0.6	0.086	0.5	0.239	0.6	NA	NA
2016-05-19 10:45:00	0.304	0.3	0.227	0.6	0.086	0.5	0.239	0.6	NA	NA
2016-05-19 11:00:00	0.303	0.3	0.227	0.6	0.086	0.5	0.238	0.6	NA	NA
2016-05-19 11:15:00	0.303	0.3	0.226	0.6	0.086	0.5	0.238	0.6	NA	NA
2016-05-19 11:30:00	0.303	0.3	0.226	0.6	0.086	0.5	0.238	0.6	NA	NA
2016-05-19 11:45:00	0.302	0.3	0.226	0.6	0.086	0.5	0.238	0.6	NA	NA
2016-05-19 12:00:00	0.302	0.3	0.226	0.6	0.086	0.5	0.238	0.6	NA	NA
2016-05-19 12:15:00	0.302	0.3	0.226	0.6	0.086	0.5	0.238	0.6	NA	NA
2016-05-19 12:30:00	0.302	0.3	0.226	0.6	0.085	0.5	0.238	0.6	NA	NA
2016-05-19 12:45:00	0.302	0.3	0.226	0.6	0.085	0.5	0.237	0.6	NA	NA
2016-05-19 13:00:00	0.302	0.3	0.225	0.6	0.085	0.5	0.237	0.6	NA	NA
2016-05-19 13:15:00	0.302	0.3	0.225	0.6	0.085	0.5	0.237	0.6	NA	NA
2016-05-19 13:30:00	0.302	0.3	0.225	0.6	0.085	0.5	0.237	0.6	NA	NA
2016-05-19 13:45:00	0.301	0.3	0.225	0.6	0.085	0.5	0.237	0.6	NA	NA
2016-05-19 14:00:00	0.301	0.3	0.225	0.6	0.085	0.5	0.237	0.6	NA	NA
2016-05-19 14:15:00	0.301	0.3	0.225	0.6	0.085	0.5	0.236	0.6	NA	NA
2016-05-19 14:30:00	0.301	0.3	0.225	0.6	0.085	0.5	0.236	0.6	NA	NA
2016-05-19 14:45:00	0.301	0.3	0.225	0.6	0.085	0.5	0.236	0.6	NA	NA
2016-05-19 15:00:00	0.301	0.3	0.224	0.6	0.085	0.5	0.236	0.6	NA	NA
2016-05-19 15:15:00	0.301	0.3	0.224	0.6	0.085	0.5	0.236	0.6	NA	NA
2016-05-19 15:30:00	0.3	0.3	0.225	0.6	0.085	0.5	0.236	0.6	NA	NA
2016-05-19 15:45:00	0.3	0.3	0.225	0.6	0.085	0.5	0.235	0.6	NA	NA
2016-05-19 16:00:00	0.301	0.3	0.227	0.6	0.085	0.5	0.235	0.6	NA	NA
2016-05-19 16:15:00	0.317	0.3	0.231	0.6	0.085	0.5	0.235	0.6	NA	NA
2016-05-19 16:30:00	0.425	0.3	0.235	0.6	0.086	0.5	0.234	0.6	NA	NA
2016-05-19 16:45:00	0.459	0.3	0.239	0.6	0.092	0.5	0.234	0.6	NA	NA
2016-05-19 17:00:00	0.461	0.3	0.242	0.6	0.246	0.5	0.234	0.6	NA	NA
2016-05-19 17:15:00	0.462	0.3	0.245	0.6	0.48	0.5	0.234	0.6	NA	NA
2016-05-19 17:30:00	0.462	0.3	0.247	0.6	0.549	0.5	0.234	0.6	NA	NA
2016-05-19 17:45:00	0.463	0.3	0.249	0.6	0.556	0.4	0.234	0.6	NA	NA
2016-05-19 18:00:00	0.463	0.3	0.251	0.6	0.56	0.4	0.236	0.6	NA	NA
2016-05-19 18:15:00	0.463	0.3	0.253	0.6	0.563	0.4	0.239	0.6	NA	NA
2016-05-19 18:30:00	0.463	0.3	0.254	0.6	0.563	0.3	0.243	0.6	NA	NA
2016-05-19 18:45:00	0.463	0.3	0.255	0.6	0.563	0.3	0.248	0.6	NA	NA
2016-05-19 19:00:00	0.463	0.3	0.256	0.6	0.563	0.3	0.254	0.6	NA	NA
2016-05-19 19:15:00	0.463	0.3	0.257	0.6	0.559	0.3	0.259	0.6	NA	NA
2016-05-19 19:30:00	0.463	0.3	0.257	0.6	0.519	0.3	0.265	0.6	NA	NA
2016-05-19 19:45:00	0.463	0.3	0.257	0.6	0.286	0.3	0.271	0.6	NA	NA
2016-05-19 20:00:00	0.463	0.3	0.256	0.6	0.174	0.3	0.275	0.6	NA	NA
2016-05-19 20:15:00	0.463	0.3	0.256	0.6	0.144	0.3	0.279	0.6	NA	NA
2016-05-19 20:30:00	0.463	0.3	0.255	0.6	0.129	0.3	0.283	0.6	NA	NA
2016-05-19 20:45:00	0.463	0.3	0.255	0.6	0.12	0.3	0.286	0.6	NA	NA
2016-05-19 21:00:00	0.463	0.3	0.254	0.6	0.114	0.3	0.287	0.6	NA	NA
2016-05-19 21:15:00	0.463	0.3	0.253	0.6	0.11	0.3	0.288	0.6	NA	NA
2016-05-19 21:30:00	0.463	0.3	0.253	0.6	0.107	0.3	0.289	0.6	NA	NA
2016-05-19 21:45:00	0.463	0.3	0.252	0.6	0.105	0.4	0.289	0.6	NA	NA
2016-05-19 22:00:00	0.463	0.3	0.251	0.6	0.104	0.4	0.289	0.6	NA	NA
2016-05-19 22:15:00	0.463	0.3	0.251	0.6	0.102	0.4	0.289	0.6	NA	NA
2016-05-19 22:30:00	0.463	0.3	0.25	0.6	0.101	0.4	0.288	0.6	NA	NA
2016-05-19 22:45:00	0.463	0.3	0.249	0.6	0.1	0.4	0.287	0.6	NA	NA
2016-05-19 23:00:00	0.463	0.3	0.249	0.6	0.099	0.4	0.285	0.6	NA	NA
2016-05-19 23:15:00	0.463	0.3	0.248	0.6	0.098	0.4	0.283	0.6	NA	NA
2016-05-19 23:30:00	0.463	0.3	0.247	0.6	0.097	0.4	0.281	0.6	NA	NA
2016-05-19 23:45:00	0.462	0.3	0.247	0.6	0.096	0.4	0.279	0.6	NA	NA
2016-05-20	0.46	0.3	0.246	0.6	0.096	0.4	0.277	0.6	NA	NA
2016-05-20 00:15:00	0.424	0.3	0.246	0.6	0.095	0.4	0.276	0.6	NA	NA
2016-05-20 00:30:00	0.363	0.3	0.245	0.6	0.094	0.4	0.274	0.6	NA	NA
2016-05-20 00:45:00	0.346	0.3	0.245	0.6	0.094	0.4	0.273	0.6	NA	NA
2016-05-20 01:00:00	0.338	0.3	0.244	0.6	0.094	0.4	0.271	0.6	NA	NA
2016-05-20 01:15:00	0.334	0.3	0.244	0.6	0.093	0.4	0.27	0.6	NA	NA
2016-05-20 01:30:00	0.331	0.3	0.243	0.6	0.093	0.4	0.269	0.6	NA	NA
2016-05-20 01:45:00	0.329	0.3	0.243	0.6	0.093	0.4	0.268	0.6	NA	NA
2016-05-20 02:00:00	0.327	0.3	0.242	0.6	0.093	0.4	0.267	0.6	NA	NA
2016-05-20 02:15:00	0.325	0.3	0.242	0.6	0.092	0.4	0.265	0.6	NA	NA
2016-05-20 02:30:00	0.324	0.3	0.241	0.6	0.092	0.4	0.265	0.6	NA	NA
2016-05-20 02:45:00	0.322	0.3	0.241	0.6	0.092	0.4	0.264	0.6	NA	NA
2016-05-20 03:00:00	0.321	0.3	0.24	0.6	0.091	0.4	0.263	0.6	NA	NA
2016-05-20 03:15:00	0.32	0.3	0.24	0.6	0.091	0.4	0.262	0.6	NA	NA
2016-05-20 03:30:00	0.319	0.3	0.239	0.6	0.091	0.4	0.261	0.6	NA	NA
2016-05-20 03:45:00	0.318	0.3	0.239	0.6	0.091	0.4	0.26	0.6	NA	NA
2016-05-20 04:00:00	0.318	0.3	0.239	0.6	0.091	0.4	0.26	0.6	NA	NA
2016-05-20 04:15:00	0.317	0.3	0.238	0.6	0.091	0.4	0.259	0.6	NA	NA
2016-05-20 04:30:00	0.316	0.3	0.238	0.6	0.09	0.4	0.258	0.6	NA	NA
2016-05-20 04:45:00	0.316	0.3	0.237	0.6	0.09	0.4	0.258	0.6	NA	NA
2016-05-20 05:00:00	0.315	0.3	0.237	0.6	0.09	0.4	0.257	0.6	NA	NA
2016-05-20 05:15:00	0.315	0.3	0.237	0.6	0.09	0.4	0.256	0.6	NA	NA
2016-05-20 05:30:00	0.315	0.3	0.236	0.6	0.09	0.4	0.256	0.6	NA	NA
2016-05-20 05:45:00	0.314	0.3	0.236	0.6	0.09	0.4	0.255	0.6	NA	NA
2016-05-20 06:00:00	0.313	0.3	0.236	0.6	0.089	0.4	0.255	0.6	NA	NA
2016-05-20 06:15:00	0.313	0.3	0.236	0.6	0.089	0.4	0.254	0.6	NA	NA
2016-05-20 06:30:00	0.313	0.3	0.235	0.6	0.089	0.4	0.254	0.6	NA	NA
2016-05-20 06:45:00	0.312	0.3	0.235	0.6	0.088	0.4	0.253	0.6	NA	NA
2016-05-20 07:00:00	0.311	0.3	0.235	0.6	0.088	0.4	0.253	0.6	NA	NA
2016-05-20 07:15:00	0.311	0.3	0.234	0.6	0.088	0.4	0.252	0.6	NA	NA
2016-05-20 07:30:00	0.31	0.3	0.234	0.6	0.088	0.4	0.252	0.6	NA	NA
2016-05-20 07:45:00	0.31	0.3	0.234	0.6	0.088	0.4	0.251	0.6	NA	NA
2016-05-20 08:00:00	0.31	0.3	0.233	0.6	0.088	0.4	0.251	0.6	NA	NA
2016-05-20 08:15:00	0.31	0.3	0.233	0.6	0.088	0.4	0.25	0.6	NA	NA
2016-05-20 08:30:00	0.309	0.3	0.233	0.6	0.088	0.4	0.25	0.6	NA	NA
2016-05-20 08:45:00	0.309	0.3	0.233	0.6	0.088	0.4	0.25	0.6	NA	NA
2016-05-20 09:00:00	0.308	0.3	0.233	0.6	0.087	0.4	0.249	0.6	NA	NA
2016-05-20 09:15:00	0.308	0.3	0.232	0.6	0.087	0.4	0.249	0.6	NA	NA
2016-05-20 09:30:00	0.308	0.3	0.232	0.6	0.087	0.4	0.249	0.6	NA	NA
2016-05-20 09:45:00	0.308	0.3	0.232	0.6	0.087	0.4	0.248	0.6	NA	NA
2016-05-20 10:00:00	0.308	0.3	0.232	0.6	0.087	0.4	0.248	0.6	NA	NA
2016-05-20 10:15:00	0.307	0.3	0.231	0.6	0.087	0.4	0.247	0.6	NA	NA
2016-05-20 10:30:00	0.307	0.3	0.231	0.6	0.087	0.4	0.247	0.6	NA	NA
2016-05-20 10:45:00	0.307	0.3	0.231	0.6	0.087	0.4	0.246	0.6	NA	NA
2016-05-20 11:00:00	0.307	0.3	0.231	0.6	0.087	0.4	0.246	0.6	NA	NA
2016-05-20 11:15:00	0.306	0.3	0.23	0.6	0.087	0.4	0.246	0.6	NA	NA
2016-05-20 11:30:00	0.306	0.3	0.23	0.6	0.087	0.4	0.245	0.6	NA	NA
2016-05-20 11:45:00	0.306	0.3	0.23	0.6	0.087	0.4	0.245	0.6	NA	NA
2016-05-20 12:00:00	0.306	0.3	0.23	0.6	0.086	0.4	0.245	0.6	NA	NA
2016-05-20 12:15:00	0.305	0.3	0.23	0.6	0.086	0.4	0.244	0.6	NA	NA
2016-05-20 12:30:00	0.305	0.3	0.229	0.6	0.086	0.4	0.244	0.6	NA	NA
2016-05-20 12:45:00	0.305	0.3	0.229	0.6	0.086	0.4	0.244	0.6	NA	NA
2016-05-20 13:00:00	0.305	0.3	0.228	0.6	0.086	0.4	0.244	0.6	NA	NA
2016-05-20 13:15:00	0.305	0.3	0.228	0.6	0.086	0.4	0.243	0.6	NA	NA
2016-05-20 13:30:00	0.305	0.3	0.228	0.6	0.086	0.4	0.243	0.6	NA	NA
2016-05-20 13:45:00	0.304	0.3	0.228	0.6	0.086	0.4	0.243	0.6	NA	NA
2016-05-20 14:00:00	0.304	0.3	0.228	0.6	0.086	0.4	0.242	0.6	NA	NA
2016-05-20 14:15:00	0.304	0.3	0.228	0.6	0.086	0.4	0.242	0.6	NA	NA
2016-05-20 14:30:00	0.304	0.3	0.228	0.6	0.086	0.4	0.241	0.6	NA	NA
2016-05-20 14:45:00	0.304	0.3	0.229	0.6	0.086	0.4	0.241	0.6	NA	NA
2016-05-20 15:00:00	0.304	0.3	0.233	0.6	0.086	0.4	0.241	0.6	NA	NA
2016-05-20 15:15:00	0.358	0.3	0.239	0.6	0.086	0.4	0.241	0.6	NA	NA
2016-05-20 15:30:00	0.457	0.3	0.243	0.6	0.104	0.4	0.24	0.6	NA	NA
2016-05-20 15:45:00	0.463	0.3	0.247	0.6	0.436	0.4	0.24	0.6	NA	NA
2016-05-20 16:00:00	0.463	0.3	0.25	0.6	0.551	0.3	0.24	0.6	NA	NA
2016-05-20 16:15:00	0.463	0.3	0.252	0.6	0.552	0.3	0.24	0.6	NA	NA
2016-05-20 16:30:00	0.464	0.3	0.253	0.6	0.552	0.3	0.24	0.6	NA	NA
2016-05-20 16:45:00	0.464	0.3	0.255	0.6	0.552	0.3	0.242	0.6	NA	NA
2016-05-20 17:00:00	0.465	0.3	0.256	0.6	0.552	0.3	0.245	0.6	NA	NA
2016-05-20 17:15:00	0.465	0.3	0.257	0.6	0.552	0.3	0.249	0.6	NA	NA
2016-05-20 17:30:00	0.465	0.3	0.258	0.6	0.552	0.3	0.253	0.6	NA	NA
2016-05-20 17:45:00	0.466	0.3	0.258	0.6	0.552	0.3	0.258	0.6	NA	NA
2016-05-20 18:00:00	0.466	0.3	0.259	0.6	0.552	0.3	0.263	0.6	NA	NA
2016-05-20 18:15:00	0.466	0.3	0.26	0.6	0.553	0.3	0.269	0.6	NA	NA
2016-05-20 18:30:00	0.466	0.3	0.261	0.6	0.553	0.3	0.274	0.6	NA	NA
2016-05-20 18:45:00	0.466	0.3	0.261	0.6	0.552	0.3	0.28	0.6	NA	NA
2016-05-20 19:00:00	0.466	0.3	0.262	0.6	0.552	0.3	0.286	0.6	NA	NA
2016-05-20 19:15:00	0.466	0.3	0.262	0.6	0.552	0.3	0.293	0.6	NA	NA
2016-05-20 19:30:00	0.466	0.3	0.261	0.5	0.546	0.3	0.3	0.6	NA	NA
2016-05-20 19:45:00	0.466	0.3	0.26	0.5	0.443	0.3	0.306	0.6	NA	NA
2016-05-20 20:00:00	0.466	0.3	0.26	0.6	0.204	0.3	0.311	0.6	NA	NA
2016-05-20 20:15:00	0.466	0.3	0.259	0.6	0.154	0.3	0.314	0.6	NA	NA
2016-05-20 20:30:00	0.466	0.3	0.258	0.5	0.131	0.3	0.316	0.6	NA	NA
2016-05-20 20:45:00	0.466	0.3	0.258	0.6	0.12	0.3	0.316	0.6	NA	NA
2016-05-20 21:00:00	0.466	0.3	0.257	0.6	0.115	0.3	0.316	0.6	NA	NA
2016-05-20 21:15:00	0.466	0.3	0.256	0.6	0.111	0.3	0.315	0.6	NA	NA
2016-05-20 21:30:00	0.466	0.3	0.256	0.6	0.107	0.3	0.313	0.6	NA	NA
2016-05-20 21:45:00	0.466	0.3	0.255	0.6	0.105	0.3	0.311	0.6	NA	NA
2016-05-20 22:00:00	0.466	0.3	0.254	0.6	0.103	0.3	0.308	0.6	NA	NA
2016-05-20 22:15:00	0.466	0.3	0.253	0.6	0.101	0.3	0.305	0.6	NA	NA
2016-05-20 22:30:00	0.466	0.3	0.253	0.6	0.1	0.3	0.301	0.6	NA	NA
2016-05-20 22:45:00	0.466	0.3	0.252	0.6	0.099	0.3	0.297	0.6	NA	NA
2016-05-20 23:00:00	0.466	0.3	0.252	0.6	0.098	0.3	0.294	0.6	NA	NA
2016-05-20 23:15:00	0.466	0.3	0.251	0.6	0.097	0.3	0.291	0.6	NA	NA
2016-05-20 23:30:00	0.465	0.3	0.25	0.6	0.096	0.3	0.288	0.6	NA	NA
2016-05-20 23:45:00	0.465	0.3	0.249	0.6	0.096	0.3	0.286	0.6	NA	NA
2016-05-21	0.463	0.3	0.249	0.6	0.095	0.3	0.283	0.6	NA	NA
2016-05-21 00:15:00	0.42	0.3	0.248	0.6	0.094	0.3	0.281	0.6	NA	NA
2016-05-21 00:30:00	0.366	0.3	0.248	0.6	0.094	0.3	0.279	0.6	NA	NA
2016-05-21 00:45:00	0.35	0.3	0.247	0.6	0.094	0.3	0.276	0.6	NA	NA
2016-05-21 01:00:00	0.341	0.3	0.246	0.6	0.093	0.3	0.275	0.6	NA	NA
2016-05-21 01:15:00	0.337	0.3	0.246	0.6	0.093	0.3	0.273	0.6	NA	NA
2016-05-21 01:30:00	0.334	0.3	0.245	0.6	0.093	0.3	0.272	0.6	NA	NA
2016-05-21 01:45:00	0.332	0.3	0.245	0.6	0.092	0.3	0.271	0.6	NA	NA
2016-05-21 02:00:00	0.33	0.3	0.245	0.6	0.092	0.3	0.27	0.6	NA	NA
2016-05-21 02:15:00	0.328	0.3	0.244	0.6	0.092	0.3	0.269	0.6	NA	NA
2016-05-21 02:30:00	0.326	0.3	0.243	0.6	0.092	0.3	0.267	0.6	NA	NA
2016-05-21 02:45:00	0.325	0.3	0.243	0.6	0.091	0.3	0.266	0.6	NA	NA
2016-05-21 03:00:00	0.324	0.3	0.243	0.6	0.091	0.3	0.265	0.6	NA	NA
2016-05-21 03:15:00	0.323	0.3	0.242	0.6	0.091	0.3	0.264	0.6	NA	NA
2016-05-21 03:30:00	0.322	0.3	0.242	0.6	0.091	0.3	0.263	0.6	NA	NA
2016-05-21 03:45:00	0.321	0.3	0.241	0.6	0.09	0.3	0.262	0.6	NA	NA
2016-05-21 04:00:00	0.32	0.3	0.241	0.6	0.09	0.3	0.261	0.6	NA	NA
2016-05-21 04:15:00	0.32	0.3	0.24	0.6	0.09	0.3	0.261	0.6	NA	NA
2016-05-21 04:30:00	0.319	0.3	0.24	0.6	0.09	0.3	0.26	0.6	NA	NA
2016-05-21 04:45:00	0.318	0.3	0.239	0.6	0.09	0.3	0.259	0.6	NA	NA
2016-05-21 05:00:00	0.318	0.3	0.239	0.6	0.09	0.3	0.259	0.6	NA	NA
2016-05-21 05:15:00	0.317	0.3	0.239	0.6	0.089	0.3	0.258	0.6	NA	NA
2016-05-21 05:30:00	0.316	0.3	0.238	0.6	0.089	0.3	0.258	0.6	NA	NA
2016-05-21 05:45:00	0.316	0.3	0.238	0.6	0.089	0.3	0.257	0.6	NA	NA
2016-05-21 06:00:00	0.316	0.3	0.238	0.6	0.088	0.3	0.256	0.6	NA	NA
2016-05-21 06:15:00	0.315	0.3	0.237	0.6	0.088	0.3	0.256	0.6	NA	NA
2016-05-21 06:30:00	0.315	0.3	0.237	0.6	0.088	0.3	0.255	0.6	NA	NA
2016-05-21 06:45:00	0.314	0.3	0.237	0.6	0.088	0.3	0.255	0.6	NA	NA
2016-05-21 07:00:00	0.313	0.3	0.236	0.6	0.088	0.3	0.254	0.6	NA	NA
2016-05-21 07:15:00	0.313	0.3	0.236	0.6	0.088	0.3	0.254	0.6	NA	NA
2016-05-21 07:30:00	0.313	0.3	0.236	0.6	0.088	0.3	0.253	0.6	NA	NA
2016-05-21 07:45:00	0.312	0.3	0.236	0.6	0.088	0.3	0.253	0.6	NA	NA
2016-05-21 08:00:00	0.312	0.3	0.235	0.6	0.088	0.3	0.252	0.6	NA	NA
2016-05-21 08:15:00	0.311	0.3	0.235	0.6	0.087	0.3	0.251	0.6	NA	NA
2016-05-21 08:30:00	0.311	0.3	0.235	0.6	0.087	0.4	0.251	0.6	NA	NA
2016-05-21 08:45:00	0.311	0.3	0.234	0.6	0.087	0.4	0.251	0.6	NA	NA
2016-05-21 09:00:00	0.311	0.3	0.234	0.6	0.087	0.4	0.25	0.6	NA	NA
2016-05-21 09:15:00	0.31	0.3	0.234	0.6	0.087	0.4	0.25	0.6	NA	NA
2016-05-21 09:30:00	0.31	0.3	0.234	0.6	0.087	0.4	0.249	0.6	NA	NA
2016-05-21 09:45:00	0.31	0.3	0.233	0.6	0.087	0.4	0.249	0.6	NA	NA
2016-05-21 10:00:00	0.31	0.3	0.233	0.6	0.087	0.4	0.249	0.6	NA	NA
2016-05-21 10:15:00	0.309	0.3	0.233	0.6	0.087	0.4	0.248	0.6	NA	NA
2016-05-21 10:30:00	0.309	0.3	0.233	0.6	0.087	0.4	0.248	0.6	NA	NA
2016-05-21 10:45:00	0.309	0.3	0.233	0.6	0.087	0.4	0.248	0.6	NA	NA
2016-05-21 11:00:00	0.308	0.3	0.232	0.6	0.086	0.4	0.247	0.6	NA	NA
2016-05-21 11:15:00	0.308	0.3	0.232	0.6	0.086	0.4	0.246	0.6	NA	NA
2016-05-21 11:30:00	0.308	0.3	0.232	0.6	0.086	0.4	0.246	0.6	NA	NA
2016-05-21 11:45:00	0.308	0.3	0.232	0.6	0.086	0.4	0.246	0.6	NA	NA
2016-05-21 12:00:00	0.308	0.3	0.232	0.6	0.086	0.4	0.245	0.6	NA	NA
2016-05-21 12:15:00	0.308	0.3	0.231	0.6	0.086	0.4	0.245	0.6	NA	NA
2016-05-21 12:30:00	0.307	0.3	0.232	0.6	0.086	0.4	0.244	0.6	NA	NA
2016-05-21 12:45:00	0.308	0.3	0.233	0.6	0.086	0.4	0.244	0.6	NA	NA
2016-05-21 13:00:00	0.39	0.3	0.239	0.6	0.086	0.4	0.244	0.6	NA	NA
2016-05-21 13:15:00	0.464	0.3	0.244	0.6	0.101	0.4	0.244	0.6	NA	NA
2016-05-21 13:30:00	0.466	0.3	0.248	0.6	0.493	0.3	0.243	0.6	NA	NA
2016-05-21 13:45:00	0.466	0.3	0.25	0.6	0.553	0.3	0.243	0.6	NA	NA
2016-05-21 14:00:00	0.467	0.3	0.254	0.5	0.553	0.3	0.243	0.6	NA	NA
2016-05-21 14:15:00	0.468	0.3	0.256	0.5	0.553	0.3	0.243	0.6	NA	NA
2016-05-21 14:30:00	0.469	0.3	0.258	0.5	0.553	0.3	0.243	0.6	NA	NA
2016-05-21 14:45:00	0.469	0.3	0.26	0.5	0.553	0.3	0.247	0.6	NA	NA
2016-05-21 15:00:00	0.469	0.3	0.262	0.5	0.553	0.3	0.254	0.6	NA	NA
2016-05-21 15:15:00	0.469	0.3	0.263	0.5	0.554	0.3	0.275	0.6	NA	NA
2016-05-21 15:30:00	0.469	0.3	0.264	0.5	0.555	0.3	0.372	0.6	NA	NA
2016-05-21 15:45:00	0.469	0.3	0.266	0.5	0.555	0.3	0.457	0.6	NA	NA
2016-05-21 16:00:00	0.469	0.3	0.267	0.5	0.555	0.3	0.473	0.6	NA	NA
2016-05-21 16:15:00	0.469	0.3	0.268	0.5	0.555	0.3	0.476	0.5	NA	NA
2016-05-21 16:30:00	0.469	0.3	0.268	0.5	0.555	0.3	0.477	0.5	NA	NA
2016-05-21 16:45:00	0.469	0.3	0.269	0.5	0.555	0.3	0.477	0.5	NA	NA
2016-05-21 17:00:00	0.469	0.3	0.269	0.5	0.555	0.3	0.476	0.5	NA	NA
2016-05-21 17:15:00	0.469	0.3	0.269	0.5	0.555	0.3	0.475	0.5	NA	NA
2016-05-21 17:30:00	0.469	0.3	0.269	0.5	0.555	0.3	0.474	0.5	NA	NA
2016-05-21 17:45:00	0.469	0.3	0.269	0.5	0.555	0.3	0.474	0.5	NA	NA
2016-05-21 18:00:00	0.469	0.3	0.269	0.5	0.555	0.3	0.474	0.5	NA	NA
2016-05-21 18:15:00	0.469	0.3	0.269	0.5	0.555	0.3	0.468	0.5	NA	NA
2016-05-21 18:30:00	0.469	0.3	0.269	0.5	0.554	0.3	0.463	0.5	NA	NA
2016-05-21 18:45:00	0.469	0.3	0.268	0.5	0.553	0.3	0.453	0.5	NA	NA
2016-05-21 19:00:00	0.469	0.3	0.267	0.5	0.552	0.3	0.433	0.5	NA	NA
2016-05-21 19:15:00	0.469	0.3	0.266	0.5	0.54	0.3	0.399	0.5	NA	NA
2016-05-21 19:30:00	0.469	0.3	0.265	0.5	0.345	0.3	0.389	0.6	NA	NA
[truncated: 21,520 more rows]
